# Supplementary material for: σE-dependent small RNAs of Salmonella respond to membrane stress by accelerating global omp mRNA decay
Source: Mol Microbiol. 2006 Dec;62(6):1674–88. doi: 10.1111/j.1365-2958.2006.05524.x (PMC1804206; doi:10.1111/j.1365-2958.2006.05524.x)
Supplement: Table S2 — Microarray results of pBAD-RybB expression. [file mmi0062-1674-tS2.xls]

## Sheet: Sheet1
Gene Name	Systematic Name	Description	Control Replicate 1 Raw signal	Control Replicate 2 Raw signal	Control Replicate 3 Raw signal	rybB Replicate 1 Raw Signal	rybB Replicate 2 Raw Signal	rybB Replicate 3 Raw Signal	Normalised Fold change (Ratio RybB/Control)
spvC	PSLT038		16.03	13.499	21.986	0.041	0.062	0.079	0.01
rfbD	STM2096	TDP-rhamnose synthetase	7.907	62.622	80.719	0.612	0.609	0.85	0.0110721
traB	PSLT081		5.949	49.752	0.148	0.072	0.048	0.09	0.0122338
livF	STM3560	ABC superfamily (atp_bind), branched-chain amino acid transporter, high-affinity	1.283	82.791	6.987	0.217	0.176	0.2	0.0281866
sapC	STM1694	ABC superfamily (membrane), peptide transport protein	7.847	6.769	0.956	0.243	0.302	0.274	0.0401726
ompC	STM2267	outer membrane protein 1b (ib;c), porin	105.079	84.473	121.234	4.642	3.631	5.716	0.0436273
ompD (nmpC)	STM1572	new outer membrane protein; predicted bacterial porin	26.235	38.287	37.208	3.034	1.384	3.684	0.066966
yccT	STM1077	putative periplasmic protein	3.005	30.962	1.398	0.206	0.214	0.209	0.069764
tsx	STM0413	nucleoside channel; receptor of phage T6 and colicin K	2.478	1.833	4.041	0.239	0.215	0.251	0.0946387
pta	STM2338	phosphotransacetylase	30.525	92.521	2.991	2.624	1.094	9.826	0.0997234
rpmH	STM3839	50S ribosomal subunit protein L34	9.055	71.216	38.585	10.028	1.279	6.355	0.112369
ompA	STM1070	putative hydrogenase, membrane component	142.869	120.335	176.393	20.304	15.79	13.724	0.114695
ycaL	STM0979	putative Zn-dependent protease with chaperone function	54.13	10.99	32.551	10.047	3.689	1.895	0.126752
fadL	STM2391	transport of long-chain fatty acids; sensitivity to phage T2	1.507	1.185	1.952	0.172	0.2	0.219	0.130083
ompN	STM1473	outer membrane protein N, non-specific porin	0.272	0.624	0.623	0.116	0.068	0.106	0.151218
sdhA	STM0734	succinate dehydrogenase, flavoprotein subunit	8.975	3.48	9.751	1.791	1.704	1.04	0.163744
sdhD	STM0733	succinate dehydrogenase, hydrophobic subunit	3.463	1.057	5.434	0.807	0.565	0.43	0.167756
yigF	STM3953	putative inner membrane protein	2.363	6.654	5.429	1.36	0.621	1.29	0.189534
ompF	STM0999	outer membrane protein 1a (ia;b;f), porin	2.828	2.297	2.309	0.401	0.432	0.489	0.190205
cyoA	STM0443	cytochrome o ubiquinol oxidase subunit II	12.598	6.643	14.995	2.818	4.944	1.04	0.193516
safC	STM0301	putative fimbriae usher	0.782	0.097	0.563	0.108	0.101	0.12	0.194297
miaE	STM4471	hydroxylase for synthesis of 2-methylthio-cis-ribozeatin in tRNA	3.399	4.19	0.294	0.268	2.788	0.394	0.195715
pagC	STM1246	PhoP regulated: reduced macrophage survival	5.035	5.196	5.533	0.58	1.143	1.65	0.198297
asnA	STM3877	asparagine synthetase A	3.738	24.706	156.731	0.739	7.796	24.072	0.209511
hycA	STM2853	transcriptional repressor of hyc and hyp operons	0.44	0.126	0.484	0.063	0.136	0.103	0.217998
iroB	STM2773	putative glycosyl transferase, related to UDP-glucuronosyltransferase	0.907	0.512	0.517	0.141	0.103	0.105	0.222634
ompS	STM1995	putative porin	0.235	0.501	0.784	0.122	0.087	0.138	0.226681
dadA	STM1803	D-amino acid dehydrogenase subunit	0.829	0.424	0.784	0.225	0.203	0.145	0.239533
PSLT063	PSLT063	putative cytoplasmic protein	8.277	30.11	95.418	10.617	94.318	0.383	0.241298
ndk	STM2526	nucleoside diphosphate kinase	49.24	50.097	60.561	13.611	15.878	9.981	0.257914
STM0080	STM0080	putative outer membrane lipoprotein	3.607	3.145	1.731	0.794	1.055	0.675	0.262929
rfaK	STM3714	putative hexose transferase, lipopolysaccharide core biosynthesis	8.369	16.517	13.523	7.901	2.817	2.032	0.263466
recO	STM2579	gap repair gene	1.381	20.224	53.864	5.058	7.223	4.214	0.265011
eutK	STM2455	putative carboxysome structural protein, ethanolamine utilization	2.108	3.321	18.505	0.724	1.026	1.006	0.273249
ompW	STM1732	outer membrane protein W; colicin S4 receptor; putative transporter	0.958	2.864	1.85	0.746	0.345	0.548	0.281368
rpe	STM3483	D-ribulose-5-phosphate 3-epimerase	6.949	5.35	8.066	2.191	2.215	1.768	0.294608
yaeC	STM0245	putative outer membrane lipoprotein	0.775	0.837	0.968	0.238	0.258	0.251	0.297325
fliG	STM1970	flagellar biosynthesis, component of motor switching and energizing	25.583	5.037	30.288	7.369	8.28	7.473	0.300857
cyoB	STM0442	cytochrome o ubiquinol oxidase subunit I	8.285	5.345	10.702	3.157	4.906	1.185	0.318381
STM4141	STM4141	putative cytoplasmic protein	17.869	220.39	4.494	1.7	20.286	5.34	0.318392
sdhC	STM0732	succinate dehydrogenase, cytochrome b556	1.128	0.645	1.294	0.376	0.365	0.363	0.326202
cyoD	STM0440	cytochrome o ubiquinol oxidase subunit IV	14.756	11.122	17.99	4.667	9.048	2.652	0.326653
yfhP	STM2544	believed to be involved in assembly of Fe-S clusters	2.439	0.823	1.84	0.786	0.654	0.432	0.329112
ydeA	STM1522	MFS family, L-arabinose/isopropyl-beta-D-thiogalactopyranoside export protein, contributes to control of arabinose regulon	21.806	14.477	1.671	5.433	4.161	5.417	0.343021
rplB	STM3437	50S ribosomal subunit protein L2	23.304	7.304	25.614	13.758	7.836	4.767	0.343717
purM	STM2499	phosphoribosylaminoimidazole synthetase (AIR synthetase)	9.193	8.696	6.309	2.562	3.87	2.754	0.346284
rpsC	STM3434	30S ribosomal subunit protein S3	25.312	10.925	34.617	14.511	9.705	5.167	0.355345
trbI	PSLT089		15.12	38.245	20.112	4.667	3.552	22.108	0.355821
phoH	STM1126	PhoB-dependent, ATP-binding pho regulon component	1.909	1.424	1.255	0.786	0.461	0.435	0.379339
cyoC	STM0441	cytochrome o ubiquinol oxidase subunit III	8.345	5.796	15.15	2.825	6.398	1.757	0.379477
rplV	STM3435	50S ribosomal subunit protein L22	9.803	4.086	14.595	7.024	3.215	2.51	0.391851
STM1795	STM1795	putative Homolog of glutamic dehyrogenase	4.754	2.494	5.431	2.476	2.102	1.291	0.396927
yigG	STM3954	putative inner membrane protein	0.883	5.27	3.762	1.893	0.985	1.793	0.397469
SL1344-0137	GL029222_salt11_470a12_q1k_ORF_150	SL1344 specific gene	0.047	0.117	0.114	0.043	0.034	0.065	0.400297
pykA	STM1888	pyruvate kinase II, glucose stimulated	1.671	9.432	15.996	1.769	32.126	0.955	0.401414
guaA	STM2510	GMP synthetase	10.27	6.458	10.795	5.663	4.875	2.547	0.401895
rpsS	STM3436	30S ribosomal subunit protein S19	16.143	6.231	24.557	9.415	6.405	4.763	0.408717
STM2698	STM2698	Fels-2 prophage: similar to gpE in phage P2	0.062	0.085	0.087	0.019	0.031	0.082	0.428441
rthB	STM3960	homoserine/homoserine lactone efflux protein	1.376	1.609	1.948	0.997	0.541	0.611	0.429294
rplW	STM3438	50S ribosomal subunit protein L23	19.074	7.72	26.009	11.943	7.772	5.937	0.429829
lysS	STM3040	lysine tRNA synthetase, constitutive	5.867	3.242	6.658	3.181	2.39	2.161	0.433301
guaB	STM2511	IMP dehydrogenase	8.318	4.678	8.437	5.476	3.65	2.38	0.435604
acnA	STM1712	aconitate hydratase 1	1.559	1.001	1.475	0.574	0.772	0.628	0.442627
potF	STM0877	ABC superfamily (peri_perm), putrescine transporter	0.279	0.165	0.224	0.106	0.115	0.081	0.444544
fdoG	STM4037	formate dehydrogenase	6.1635	5.124	6.698	3.752	2.9415	1.87	0.445038
astB	STM1306	succinylarginine dihydrolase	0.135	0.107	0.158	0.047	0.072	0.065	0.447144
udhA	STM4126	soluble pyridine nucleotide transhydrogenase	4.698	2.642	3.29	1.499	1.898	1.161	0.452669
ybiV(1)	STM0842	putative hydrolase of the HAD superfamily	1.541	1.047	1.499	0.692	0.806	0.581	0.458217
stfE	STM0198	putaive minor fimbrial subunit	0.089	0.139	0.18	0.058	0.033	0.14	0.463812
rpoA	STM3415	RNA polymerase, alpha subunit	22.453	10.923	30.926	14.558	9.761	8.014	0.465094
kdpB	STM0705	P-type ATPase, high-affinity potassium transport system, B chain	0.532	0.78	1.144	0.533	0.305	0.294	0.465261
astA	STM1304	arginine succinyltransferase	0.169	0.122	0.182	0.071	0.097	0.072	0.468347
SL1344-0133	GL029201_salt11_470a12_q1k_ORF_125	SL1344 specific gene	0.024	0.076	0.082	0.059	0.024	0.032	0.469091
rpsG	STM3447	30S ribosomal subunit protein S7, initiates assembly	23.765	7.209	22.66	12.323	11.682	8.397	0.470103
astD	STM1305	succinylglutamic semialdehyde dehydrogenase	0.14	0.109	0.139	0.056	0.082	0.061	0.47072
hupB	STM0451	DNA-binding protein HU-beta, NS1 (HU-1)	11.0606	19.9493	13.2327	6.0104	6.2449	6.5907	0.474393
STM3941	STM3941	putative inner membrane protein	1.876	4.456	6.494	2.317	2.563	1.6	0.47532
rplP	STM3433	50S ribosomal subunit protein L16	27.44	14.529	30.213	20.123	15.236	7.253	0.475674
pckA	STM3500	phosphoenolpyruvate carboxykinase	18.704	12.434	27.461	11.202	7.622	8.798	0.486013
rplC	STM3440	50S ribosomal subunit protein L3	6.144	4.07	10.859	4.295	2.604	2.399	0.487259
dadX	STM1802	alanine racemase 2, catabolic	0.693	0.566	0.87	0.324	0.423	0.281	0.487301
fdoH	STM4036	formate dehydrogenase-O, Fe-S subunit	2.84	2.409	2.886	1.867	1.676	0.857	0.489194
atpG	STM3866	membrane-bound ATP synthase, F1 sector, gamma-subunit	12.52	7.47	14.867	8.321	6.179	4.552	0.492222
yebF	STM1881	putative periplasmic protein	2.262	2.902	1.885	1	1.338	1.054	0.495762
yeeF	STM2068	putative APC family, amino acid transport protein	0.87	0.573	0.877	0.464	0.482	0.363	0.497704
rplF	STM3425	50S ribosomal subunit protein L6	18.8	7.109	20.25	10.344	8.653	9.415	0.502421
cyoE	STM0439	protohaeme IX farnesyltransferase (haeme O biosynthesis)	2.12	1.694	1.962	1.195	1.355	0.593	0.50283
yigN	STM3969	putative inner membrane protein	0.788	2.073	1.751	1.247	0.645	0.893	0.511454
lpp	STM1377	murein lipoprotein, links outer and inner membranes	68.087	136.574	119.572	118.858	60.65	32.159	0.513757
rpsF	STM4391	30S ribosomal subunit protein S6	13.093	7.85	15.668	10.458	6.168	4.732	0.514249
potG	STM0878	ABC superfamily (atp_bind), putrescine transporter	0.149	0.117	0.143	0.068	0.085	0.069	0.514742
STM4218	STM4218	putative inner membrane protein	0.046	0.069	0.05	0.017	0.024	0.042	0.515624
pldB	STM3961	lysophospholipase L(2)	1.775	2.881	2.564	1.809	1.095	1.192	0.519348
rbsK	STM3885	ribokinase	0.167	0.187	9.089	0.094	0.099	0.099	0.520345
STM3940	STM3940	putative inner membrane protein	2.109	4.631	4.881	3.989	1.92	1.86	0.523461
gltI	STM0665	ABC superfamily (bind_prot), glutamate/aspartate transporter	1.65	1.051	1.483	0.686	0.84	0.822	0.525635
rpmC	STM3432	50S ribosomal subunit protein L29	17.204	12.513	19.713	12.628	10.412	5.667	0.52696
pstS	STM3857	ABC superfamily (bind_prot), high-affinity phosphate transporter	0.658	0.625	0.484	0.221	0.411	0.394	0.527266
metE	STM3965	5-methyltetrahydropteroyltriglutamate- homocysteine S-methyltransferase	0.651	1.266	1.265	0.801	0.521	0.715	0.528244
ynaJ	STM1662	putative inner membrane protein	1.007	1.591	1.453	0.645	0.841	0.849	0.531482
rplO	STM3421	50S ribosomal subunit protein L15	9.533	5.404	13.328	4.614	5.565	5.244	0.537657
STM4520	STM4520	putative cytoplasmic protein	0.11	0.144	0.162	0.055	0.098	0.087	0.539519
qor	STM4245	quinone oxidoreductase, NADPH dependent	0.903	0.825	0.961	0.441	0.48	0.553	0.541727
traW	PSLT091		0.097	0.086	0.061	0.06	0.046	0.037	0.543507
hupA	STM4170	DNA-binding protein HU-alpha (HU-2)	62.6961	86.7144	82.7091	31.5503	45.9349	63.2217	0.545068
fdoI	STM4035	formate dehydrogenase, cytochrome B556 (FDO) subunit	1.841	1.562	1.854	1.205	1.281	0.661	0.546838
yigI	STM3956	putative protein PaaI, possibly involved in aromatic compounds catabolism	1.511	1.743	1.502	1.37	0.612	0.673	0.546887
yiiG	STM4040	putative cytoplasmic protein	0.529	0.948	1.054	0.734	0.379	0.501	0.54691
gltL	STM0662	ABC superfamily (atp_bind), glutamate/aspartate transporter	0.421	0.323	0.484	0.21	0.228	0.262	0.551912
lepA	STM2583	GTP-binding elongation factor	6.424	3.573	4.815	2.711	3.098	2.241	0.552444
STM3799	STM3799	putative periplasmic protein	1.895	1.433	0.679	0.605	0.415	1.991	0.553833
rplL	STM4152	50S ribosomal subunit protein L7/L12	30.995	25.827	31.33	25.208	15.958	12.773	0.55673
osmY	STM4561	hyperosmotically inducible periplasmic protein, RpoS-dependent stationary phase gene	24.455	24.769	21.775	8.783	15.418	18.838	0.558729
atpD	STM3865	membrane-bound ATP synthase, F1 sector, beta-subunit	2.314	76.043	9.565	5.146	16.826	1.765	0.558959
STM2711	STM2711	Fels-2 prophage: similar to gpS for completion of tail, in phage P2	0.043	0.064	0.107	0.028	0.041	0.04	0.559526
metR	STM3964	regulator for metE and metH (LysR family)	1.636	2.071	2.462	1.603	0.949	1.03	0.560831
wcaF	STM2110	putative acyltransferase in colanic acid biosynthesis	12.788	31.092	39.262	14.012	22.368	16.918	0.560846
STM1493	STM1493	putative periplasmic component, ABC transport system	0.38	0.187	0.272	0.163	0.168	0.131	0.5628
STM0286	STM0286	putative cytoplasmic protein	0.214	0.442	0.431	0.352	0.163	0.252	0.56524
yfeN	STM2423	putative outer membrane protein	0.113	0.098	0.358	0.062	0.069	0.061	0.565516
STM2375	STM2375	putative cytoplasmic protein	0.088	0.113	0.472	0.063	0.067	0.062	0.566053
flgJ	STM1182	flagellar biosynthesis	8.93	6.997	35.732	1.668	14.431	5.408	0.567534
rarD	STM3955	chloramphenicol resistance	1.061	1.042	0.73	1.089	0.514	0.37	0.567801
hycG	STM2847	hydrogenase activity	0.414	0.542	1.038	0.323	0.372	0.243	0.568135
glnG	STM4005	response regulator in two-component regulatory system with GlnL (EBP family)	0.925	0.515	3.205	0.528	0.44	0.629	0.569426
sucC	STM0738	succinyl-CoA synthetase, beta subunit	20.487	18.071	18.702	11.836	13.551	7.583	0.570757
pduN	STM2049	Propanediol utilization: polyhedral bodies	0.367	0.673	0.674	0.391	0.322	0.452	0.571534
STM1492	STM1492	putative binding-protein-dependent transport system, inner membrane component	0.599	0.42	0.564	0.296	0.433	0.262	0.572024
SL1344-0134	GL029202_salt11_470a12_q1k_ORF_126	SL1344 specific gene	0.033	0.041	0.082	0.02	0.019	0.034	0.572317
xerC	STM3949	putative integrase/recombinase, site-specific	2.417	3.467	3.266	2.235	1.625	1.821	0.57473
SL1344-0131	GL029190_salt11_470a12_q1k_ORF_109	SL1344 specific gene	0.05	0.087	0.09	0.075	0.033	0.051	0.576584
rpsD	STM3416	30S ribosomal subunit protein S4	38.565	14.836	33.436	23.695	19.247	15.867	0.578483
traK	PSLT080		0.062	0.104	0.1	0.055	0.061	0.058	0.579482
pduO	STM2050	Propanediol utilization: B12 related	0.256	0.361	0.288	0.181	0.157	0.165	0.581159
nifS	STM2543	putative aminotransferase class-V	2.23	1.347	1.819	1.193	1.004	0.991	0.582081
infA	STM0953	protein chain initiation factor IF-1	16.53	18.036	7.6	15.361	13.849	4.194	0.582393
yceK	STM1152	putative outer membrane lipoprotein	2.504	2.191	2.287	1.769	1.341	1	0.583158
STM2274	STM2274	putative permease	0.04	0.051	0.069	0.02	0.033	0.04	0.583845
yejG	STM2220	putative cytoplasmic protein	0.861	0.847	0.87	0.416	0.558	0.548	0.584117
fhuA	STM0191	outer membrane protein receptor / transporter for ferrichrome, colicin M, and phages T1, T5, and phi80	0.436	0.319	0.398	0.225	0.231	0.242	0.584324
rpmA	STM3303	50S ribosomal subunit protein L27	19.684	19.077	15.797	14.248	12.12	8.055	0.585146
rhtC	STM3959	RhtB family, threonine efflux protein	1.153	1.059	0.754	0.974	0.58	0.422	0.585514
ggt	STM3551	gamma-glutamyltranspeptidase	0.417	0.405	0.405	0.218	0.252	0.244	0.586535
STM1857	STM1857	putative acetyltransferase	0.246	0.159	0.2	0.125	0.12	0.108	0.58723
artM	STM0888	ABC superfamily (membrane), arginine 3rd transport system	9.555	1.658	15.683	2.18	35.407	2.305	0.588629
STM1865	STM1865	putative cytoplasmic protein	0.09	0.131	0.1	0.054	0.045	0.085	0.591119
ycfC	STM1233	membrane associated protein of unknown function	2.589	1.658	2.425	1.251	1.616	1.465	0.592198
atpA	STM3867	membrane-bound ATP synthase, F1 sector, alpha-subunit	8.469	5.226	10.529	5.3175	5.0605	4.6955	0.59251
hisS	STM2522	histidine tRNA synthetase	16.529	13.615	12.236	7.088	9.107	8.138	0.592636
hopD	STM3442	leader peptidase HopD	0.359	0.562	0.663	0.234	0.333	0.475	0.592991
STM3022	STM3022	putative transport protein	0.321	0.247	2.216	0.22	0.194	0.162	0.593483
ybiU	STM0841	putative cytoplasmic protein	0.323	0.26	0.524	0.227	0.174	0.179	0.59421
STM0298	STM0298	putative integrase core domain	0.087	0.054	0.059	0.034	0.027	0.047	0.594468
STM2759	STM2759	putative dipeptide/oligopeptide/nickel ABC-type transport systems, periplasmic component	0.052	0.077	0.071	0.042	0.045	0.04	0.595546
astE	STM1307	succinylglutamate desuccinylase	0.118	0.102	0.147	0.071	0.079	0.062	0.595951
sucB	STM0737	2-oxoglutarate dehydrogenase (dihydrolipoyltranssuccinase E2 component)	14.872	11.747	15.061	10.193	11.456	5.986	0.596744
SL1344-0107	GL029099_salt11_470a12_q1k_ORF_10	SL1344 specific gene	0.065	0.083	0.08	0.047	0.038	0.061	0.597008
yjiJ	STM4515	putative sugar transporter	0.476	0.397	0.474	0.277	0.297	0.276	0.597407
STM1872	STM1872	putative cytoplasmic protein	0.699	1.134	0.77	0.529	0.587	0.314	0.597747
pstC	STM3856	ABC superfamily (membrane), high-affinity phosphate transporter	0.383	0.346	0.287	0.178	0.236	0.213	0.600014
rpsK	STM3417	30S ribosomal subunit protein S11	9.437	4.641	8.158	5.456	5.227	4.157	0.602169
yheR	STM3458	putative NAD(P)H oxidoreductase	0.146	0.115	0.167	0.094	0.092	0.079	0.603246
PSLT034	PSLT034	putative adhesin	5.795	6.206	8.189	4.963	4.509	2.359	0.604467
aes	STM0490	acetyl esterase	0.661	0.67	0.511	0.458	0.438	0.318	0.604488
sdhB	STM0735	succinate dehydrogenase, Fe-S protein	2.855	2.604	3.534	1.779	1.897	1.532	0.605659
yihV	STM4024	putative sugar kinase	0.123	0.14	0.141	0.124	0.082	0.06	0.605807
astC	STM1303	succinylornithine transaminase, also has acetylornitine transaminase activity	0.168	0.154	0.205	0.095	0.107	0.104	0.60637
SL1344-0054	GL029027_salt8_171c08_p1k_ORF_69	SL1344 specific gene	0.037	0.134	0.139	0.056	0.06	0.161	0.608065
pudB	STM2039	Propanediol utilization: polyhedral bodies	0.081	0.094	0.411	0.041	0.06	0.076	0.608305
fusA	STM3446	protein chain elongation factor EF-G, GTP-binding	38.065	12.755	26.391	18.299	17.589	12.898	0.608987
rplD	STM3439	50S ribosomal subunit protein L4, regulates expression of S10 operon	9.85	4.215	18.358	6.805	5.762	5.521	0.609588
rpsP	STM2676	30S ribosomal subunit protein S16	11.169	12.385	13.149	7.882	7.727	7.134	0.611548
yadS	STM0205	putative inner membrane protein	1.119	1.113	1.079	0.661	0.745	0.644	0.612707
pheS	STM1337	phenylalanine tRNA synthetase, alpha-subunit	1.743	1	2.311	1.11	1.155	0.951	0.612911
ilvL	STM3900	ilvGEDA operon leader peptide	2.483	3.374	2.49	1.734	1.539	1.335	0.613372
yifB	STM3899	putative magnesium chelatase, subunit ChlI	0.807	1.367	1.306	1.131	0.748	0.608	0.613497
SL1344-0117	GL029133_salt11_470a12_q1k_ORF_47	SL1344 specific gene	2.133	3.234	2.719	1.804	1.802	1.444	0.615806
rpsL	STM3448	30S ribosomal subunit protein S12	27.505	14.037	27.401	17.894	16.495	16.379	0.617091
yjiY	STM4532	putative carbon starvation protein	0.343	0.371	0.426	0.223	0.234	0.23	0.617129
sodA	STM4055	superoxide dismutase, manganese	13.512	8.964	10.616	5.164	8.839	6.168	0.617377
sseB	STM2535	enhances serine sensitivity	1	0.752	0.969	0.753	0.646	0.442	0.618243
trmD	STM2674	tRNA (guanine-7-)-methyltransferase	8.821	4.987	10.508	7.394	5.573	3.944	0.618658
mdaA	STM0874	oxygen-insensitive NADPH nitroreductase	0.331	0.275	0.305	0.21	0.213	0.151	0.619763
livH	STM3563	ABC superfamily (membrane), branched-chain amino acid transporter, high-affinity	0.146	0.115	0.144	0.114	0.084	0.075	0.621898
yjgG	STM4462	putative cytoplasmic protein	0.161	0.159	0.137	0.123	0.076	0.104	0.623046
yodD	STM1984	putative cytoplasmic protein	1.71	2.423	6.397	1.355	1.514	1.678	0.623159
pduC	STM2040	Propanediol utilization: dehydratase, large subunit	0.106	0.105	0.134	0.055	0.074	0.071	0.623704
ydeE	STM1516	putative MFS family transport protein	296.668	3.457	11.398	19.107	3.513	5.428	0.626626
STM4432	STM4432	putative thiamine pyrophosphate-requiring enzyme	0.097	0.137	0.17	0.108	0.066	0.089	0.627189
yaeE	STM0246	putative ABC superfamily (membrane) transport protein	0.216	0.246	3.733	0.141	0.167	0.156	0.627218
ylbF	STM0531	putative cytoplasmic protein	0.04	0.084	0.089	0.075	0.046	0.043	0.630207
gyrA	STM2272	DNA gyrase, subunit A, type II topoisomerase	1.2488	1.7092	1.93071	1.57467	0.894667	0.889333	0.630733
pstA	STM3855	ABC superfamily (membrane), high-affinity phosphate transporter	0.234	0.236	0.192	0.13	0.17	0.146	0.631489
rhaR	STM4049	positive regulator for rhaRS operon (AraC/XylS familiy)	0.526	0.406	0.461	0.369	0.294	0.228	0.632026
citG2	STM0063	putative modifier of citrate lyase protein	0.132	0.155	0.168	0.101	0.107	0.087	0.632038
potD	STM1222	ABC superfamily (peri_perm), spermidine/putrescine transporter	1.802	1.164	1.774	1.233	1.09	1.054	0.633077
secY	STM3420	preprotein translocase of IISP family, membrane subunit, putative ATPase	10.585	5.965	12.552	8.093	6.819	5.483	0.634247
rplS	STM2673	50S ribosomal subunit protein L19	13.611	9.604	18.41	10.2	10.05	6.282	0.634451
srfJ	STM4426	activated by transcription factor SsrB, similar to Homo sapiens lysosomal glucosyl ceramidase	0.072	0.126	0.107	0.087	0.059	0.061	0.634624
fepD	STM0592	ABC superfamily (membrane), ferric enterobactin (enterochelin) transporter	0.174	0.2	0.203	0.174	0.105	0.112	0.634778
ygaC	STM2801	putative cytoplasmic protein	1.703	1.49	1.127	1.021	0.901	0.921	0.635063
rpsE	STM3423	30S ribosomal subunit protein S5	13.948	9.282	14.277	9.349	8.086	9.257	0.636519
bcfC	STM0023	fimbrial usher	0.093	0.094	0.14	0.042	0.068	0.075	0.63652
cpxP	STM4060	periplasmic repressor of cpx regulon by interaction with CpxA, rescue from transitory stresses	3.647	3.871	2.014	2	3.123	2.003	0.636539
ftsN	STM4093	essential cell division protein	7.384	2.235	2.539	2.226	1.475	1.291	0.637409
purE	STM0534	phosphoribosylaminoimidazole carboxylase = AIR carboxylase, catalytic subunit	7.819	7.8	5.72	6.808	5.254	3.443	0.637853
rpsI	STM3344	30S ribosomal subunit protein S9	10.712	8.761	11.616	9.197	6.813	5.134	0.639651
ybjF	STM0882	putative tRNA (uracil-5-)-methyltransferase	0.442	0.39	0.267	0.305	0.277	0.184	0.639933
fliP	STM1979	flagellar biosynthesis	1.717	1.216	4.385	1.472	1.041	0.869	0.640751
gph	STM3482	phosphoglycolate phosphatase	26.239	14.719	17.4	9.434	16.002	9.212	0.641493
STM0274A	STM0274A	invasol SirA	0.13	0.123	0.142	0.083	0.074	0.095	0.642788
pnp	STM3282	polynucleotide phosphorylase, member of mRNA degradosome	3.995	1.799	3.431	2.832	2.148	1.779	0.644684
gltA	STM0730	citrate synthase	17.682	7.443	17.766	11.099	12.519	10.699	0.645457
yadR	STM0204	putative HesB-like domain	5.213	2.971	8.113	3.06	5.25	2.373	0.645612
ssaM	STM1413	Secretion system apparatus	0.173	0.194	0.275	0.116	0.143	0.119	0.646614
csgE	STM1141	curli production assembly/transport component, 2nd curli operon	0.057	0.051	0.058	0.03	0.044	0.038	0.64701
rimM	STM2675	16S rRNA processing protein	8.481	3.997	7.863	5.323	5.971	4.144	0.647072
STM4562	STM4562	putative inner membrane protein	15.211	20.561	16.918	9.118	13.437	10.769	0.648301
spoT	STM3742	bifunctional : (p)ppGpp synthetase II; also guanosine-3',5'-bis pyrophosphate 3'-pyrophosphohydrolase	2.30133	1.86625	2.09783	1.649	1.317	1.161	0.648797
apbE	STM2266	putative thiamine biosynthesis lipoprotein	0.675	0.7045	0.668	0.464	0.4365	0.415	0.648953
trxC	STM2649	thioredoxin 2, redox factor	0.993	0.788	0.473	0.657	0.566	0.36	0.649185
ycaD	STM0968	putative MFS family transport protein	0.077	0.124	0.319	0.085	0.075	0.082	0.649645
SL1344-0028	GL028995_salt8_171c08_p1k_ORF_36	SL1344 specific gene	12.605	22.535	19.951	16.451	12.339	10.733	0.64978
sucD	STM0739	succinyl-CoA synthetase, alpha subunit	16.974	17.8	18.874	12.88	13.085	9.194	0.650097
mglC	STM2188	ABC superfamily (membrane), methyl-galactoside transport protein	0.277	0.189	0.409	0.247	0.132	0.18	0.65118
STM2242	STM2242	putative tail fiber protein of phage	0.06	0.087	0.041	0.052	0.031	0.037	0.651185
ypeC	STM2407	putative periplasmic protein	2.059	1.157	1.443	0.986	1.05	0.806	0.65243
SL1344-0118	GL029135_salt11_470a12_q1k_ORF_50	SL1344 specific gene	1.779	3.092	2.411	1.974	2.734	0.728	0.654478
hpt	STM0170	hypoxanthine phosphoribosyltransferase	2.628	2.621	2.191	2.606	1.45	1.346	0.656138
rpsM	STM3418	30S ribosomal subunit protein S13	21.68	7.52	14.986	10.828	10.406	8.442	0.656256
rplN	STM3430	50S ribosomal subunit protein L14	20.879	10.865	16.392	11.585	10.286	10.498	0.657331
yqeF	STM3019	putative acetyl-CoA acetyltransferase	0.323	0.254	0.337	0.221	0.196	0.221	0.657372
purB	STM1232	adenylosuccinate lyase	5.432	3.092	4.791	3.574	3.366	2.597	0.657386
yjjU	STM4563	putative phosphoesterase	0.706	0.757	0.761	0.577	0.477	0.449	0.657987
btuC	STM1340	ABC superfamily (membrane), vitamin B12 transport protein	0.233	0.258	0.384	0.203	0.175	0.138	0.658443
yaeJ	STM0240	putative-tRNA hydrolase domain	0.399	0.486	0.571	0.369	0.299	0.298	0.659176
pduQ	STM2052	Propanediol utilization: propanol dehydrogenase	0.036	0.094	0.067	0.065	0.031	0.043	0.66045
wecF	STM3928	TDP-Fuc4NAc:lipidII transferase	1.676	2.337	1.875	1.111	1.39	1.235	0.6614
yehR	STM2156	putative lipoprotein	0.323	0.208	0.181	0.132	0.144	0.137	0.661438
fabD	STM1194	malonyl-CoA-[acyl-carrier-protein] transacylase	4.625	4.826	5.375	4.211	2.741	2.822	0.661754
artQ	STM0889	ABC superfamily (membrane), arginine 3rd transport system	0.445	0.321	0.456	0.388	0.278	0.237	0.661985
yncJ	STM1603	putative periplasmic protein	0.134	0.122	0.135	0.076	0.101	0.091	0.662146
STM1494	STM1494	ABC-type transport systems, permease components	0.648	0.317	0.425	0.297	0.314	0.239	0.662174
STM2709	STM2709	Fels-2 prophage: similar to gpJ, base plate of tail, in phage P2	0.184	0.12	0.239	0.139	0.102	0.128	0.662914
yojI	STM2263	putative ABC-type multidrug/protein/lipid transport system, ATPase component	0.297	0.284	0.234	0.195	0.205	0.167	0.663005
yciB	STM1735	putative intracellular septation protein	2.112	1.8	1.024	1.084	1.59	0.995	0.664983
STM0033	STM0033	putative 5'-nucleotidase	0.156	0.115	0.861	0.104	0.097	0.111	0.665658
STM1994	STM1994	putative inner membrane protein	0.248	0.278	0.181	0.157	0.201	0.143	0.666334
ylaC	STM0471	putative inner membrane protein	2.322	0.958	1.525	4.015	0.63	0.417	0.667499
STM4424	STM4424	putative endonuclease	0.074	0.095	0.095	0.092	0.044	0.063	0.667529
SL1344-0157	GL031057_salt8_293f03_p2kA516_ORF_372	SL1344 specific gene	0.226	0.142	0.159	0.105	0.077	0.148	0.667703
yfcY	STM2389	paral putative acetyl-CoA acetyltransferase	0.115	0.117	0.157	0.067	0.089	0.08	0.66783
STM0691	STM0691	putative periplasmic protein	0.17	0.189	0.21	0.149	0.147	0.092	0.668296
STM4002	STM4002	putative cytoplasmic protein	100.237	134.25	68.434	67.246	50.76	88.533	0.669478
ytfG	STM4401	paral putative reductase	0.099	0.264	0.173	0.162	0.088	0.109	0.669517
SL1344-0135	GL029219_salt11_470a12_q1k_ORF_147	SL1344 specific gene	0.097	0.163	0.363	0.156	0.097	0.086	0.669798
tufB	STM4146	protein chain elongation factor EF-Tu (duplicate of tufA)	66.686	80.603	60.988	51.007	43.793	39.901	0.669841
rbsR	STM3886	transcriptional repressor for rbs operon (GalR/LacI family)	0.242	0.202	0.224	0.144	0.161	0.147	0.671821
bfr	STM3443	bacterioferrin, an iron storage homoprotein	5.806	5.053	2.912	1.886	5.877	3.535	0.672171
trpL	STM1722	trp operon leader peptide	0.36	0.633	0.234	0.336	0.161	0.262	0.672233
rpoB	STM4153	RNA polymerase, beta subunit	3.555	2.354	3.69	2.835	2.26	2.136	0.672844
fhuC	STM0192	ABC superfamily (atp_bind), hydroxymate-dependent iron transport	0.168	0.138	0.165	0.106	0.123	0.105	0.67295
STM0554	STM0554	homology to integrase protein of phage	0.473	0.605	0.575	0.468	0.283	0.438	0.673236
STM2595	STM2595	Gifsy-1 prophage: similar to minor tail protein	0.067	0.094	0.097	0.049	0.069	0.075	0.67335
STM1527	STM1527	putative inner membrane protein	0.421	0.263	0.249	0.166	0.215	0.156	0.673909
STM0056	STM0056	putative oxalacetate decarboxylase, subunit gamma	0.41	0.408	0.698	0.286	0.272	0.272	0.674607
yigB	STM3950	putative hydrolase of the HAD superfamily	2.232	3.578	3.316	2.439	2.302	2	0.675307
ftsY	STM3571	GTPase domain of cell division membrane protein	3.77	2.668	2.059	2.024	1.98	1.46	0.675394
rpmD	STM3422	50S ribosomal subunit protein L30	4.761	2.493	6.717	3.434	3.511	2.758	0.675425
STM3123	STM3123	putative arylsulfatase regulator	0.066	0.059	0.256	0.047	0.046	0.041	0.675568
ssaS	STM1420	Secretion system apparatus: homology with YscS of the secretion system of Yersinia	0.239	0.062	0.043	0.049	0.029	0.052	0.676821
STM2699	STM2699	Fels-2 prophage: similar to genes in P2-like phages	0.028	0.043	0.06	0.022	0.025	0.045	0.67773
ubiA	STM4234	p-hydroxybenzoate: octaprenyltransferase	0.402	0.331	1.228	0.322	0.263	0.239	0.677918
leuC	STM0111	3-isopropylmalate isomerase (dehydratase), subunit with LeuD	0.592	0.533	0.631	0.343	0.391	0.482	0.677929
add	STM1463	adenosine deaminase	1.164	0.891	1.192	1.022	0.842	0.573	0.678713
STM0084	STM0084	putative sulfatase	0.127	0.102	3.188	0.099	0.079	0.082	0.679029
STM0201	STM0201	putative outer membrane protein	0.114	0.124	0.706	0.08	0.091	0.082	0.679037
STM2209	STM2209	putative inner membrane protein	0.122	0.095	0.103	0.066	0.081	0.064	0.679046
rseC	STM2637	regulator of sigma E (sigma 24) factor	0.215	0.25	0.265	0.189	0.175	0.148	0.679173
mgtC	STM3764	Mg2+ transport protein	0.074	0.076	0.108	0.039	0.059	0.06	0.680052
sthA	STM4594	putative fimbrial chaparone protein	0.128	0.133	0.123	0.113	0.073	0.08	0.680175
yliG	STM0852	putative Fe-S oxidoreductases family 1	0.535	0.341	0.458	0.455	0.299	0.223	0.680974
pdhR	STM0151	transcriptional repressor for pyruvate dehydrogenase complex (GntR family)	3.023	3.657	5.965	2.523	2.96	2.069	0.68108
STM3863	STM3863	putative permease	0.215	0.279	0.214	0.092	0.202	0.169	0.681141
STM0034	STM0034	putative outer membrane or exported protein	0.015	0.016	0.402	0.01	0.012	0.012	0.68142
aceK	STM4185	isocitrate dehydrogenase kinase/phosphatase, also has ATPase activity	0.249	0.25	0.232	0.172	0.186	0.153	0.681886
ilvM	STM3902	acetolactate synthase II, small subunit	1.65	1.935	2.835	1.371	1.407	1.191	0.68192
sfcA	STM1566	NAD-linked malate dehydrogenase	1.773	1.057	1.682	1.333	1.151	0.99	0.68342
wcaC	STM2113	putative glycosyl transferase in colanic acid biosynthesis	0.071	0.073	0.066	0.047	0.042	0.058	0.683912
STM0257	STM0257	putative drug efflux protein (perhaps for chloramphenicol)	0.137	0.199	0.198	0.143	0.13	0.134	0.684641
ybeF	STM0634	putative transcriptional regulator, LysR family	0.51	0.452	0.87	0.371	0.38	0.302	0.684675
rpoS	STM2924	sigma S (sigma 38) factor of RNA polymerase, major sigmafactor during stationary phase	16.2098	14.4438	17.5184	12.109	11.4163	9.88918	0.684678
eutQ	STM2468	putative ethanolamine utilization protein	0.127	0.159	0.172	0.136	0.088	0.108	0.685096
STM0296	STM0296	putative cytoplasmic protein	0.063	0.138	0.095	0.086	0.044	0.073	0.685543
trxA	STM3915	thioredoxin 1, redox factor	24.828	26.969	10.178	18.003	17.747	15.483	0.686278
rffH	STM3923	glucose-1-phosphate thymidyl transferase	3.839	4.578	4.914	4.74	2.64	2.481	0.686532
STM1530	STM1530	putative outer membrane protein	0.034	0.031	0.043	0.021	0.032	0.019	0.68743
ydhD	STM1433	putative glutaredoxin protein	7.601	9.584	7.607	5.227	5.158	5.309	0.687652
ybiR	STM0836	putative Di- and tricarboxylate transporters	0.253	0.278	0.568	0.19	0.194	0.191	0.689422
SL1344-0113	GL029122_salt11_470a12_q1k_ORF_35	SL1344 specific gene	0.162	0.195	0.088	0.125	0.093	0.12	0.689726
STM4215	STM4215	putative cytoplasmic protein	0.05	0.053	0.043	0.023	0.035	0.051	0.689952
STM4422	STM4422	putative cytoplasmic protein	0.075	0.168	0.2	0.149	0.092	0.114	0.690744
phoR	STM0398	sensory kinase in two-component regulatory system with PhoB, regulates pho regulon	1.004	0.899	1.917	0.706	0.801	0.591	0.691207
cycA	STM4398	APC family, D-alanine/D-serine/glycine transport protein	0.972	0.611	0.835	0.624	0.658	0.469	0.691578
yceA	STM1156	putative enzyme related to sulfurtransferases	0.227	0.174	0.165	0.124	0.148	0.095	0.691703
ygaF	STM2790	paral putative sarcosine oxidase-like protein	0.335	0.299	0.322	0.276	0.225	0.178	0.691801
yjgD	STM4470	putative cytoplasmic protein	1.93	2.579	1.529	1.062	1.642	1.367	0.692147
ypfG	STM2476	putative periplasmic protein	0.233	0.223	0.177	0.168	0.171	0.128	0.69215
STM2701	STM2701	Fels-2 prophage: similar to tail sheath proteins in phage P2	0.059	0.093	0.055	0.047	0.033	0.044	0.692632
STM2236	STM2236	putative phage protein	0.058	0.085	0.095	0.069	0.051	0.058	0.692676
STM2789	STM2789	putative cytoplasmic protein	0.149	0.225	0.186	0.167	0.102	0.126	0.693505
srfB	STM1594	ssrAB activated gene	1.293	1	1.435	0.84	0.871	0.986	0.693627
STM3767	STM3767	putative cytoplasmic protein	0.296	0.352	0.371	0.281	0.229	0.227	0.694459
ydiD	STM1350	Homolog of a plant pathogenicity factor	0.249	0.272	0.361	0.199	0.226	0.15	0.694676
fdhE	STM4034	putative formate dehydrogenase formation protein ? Mn_fn	1.68	1.525	2.019	1.323	1.365	0.885	0.695936
asnC	STM3876	transcriptional regulator (AsnC family) for asnA, gidA	0.227	0.298	0.162	0.124	0.186	0.171	0.696014
SL1344-0085	GL029063_salt8_171c08_p1k_ORF_107	SL1344 specific gene	0.253	0.458	0.325	0.261	0.179	0.248	0.69625
yfgM	STM2521	putative inner membrane protein	4.859	5.751	6.116	3.34	4.807	4	0.696333
xthA	STM1302	exonuclease III, may repair singlet oxygen induced lesions	0.509	0.365	0.507	0.374	0.361	0.326	0.696398
yjcH	STM4274	putative inner membrane protein	0.213	0.168	0.244	0.164	0.158	0.126	0.696484
STM1491	STM1491	ABC-type proline/glycine betaine transport systems, ATPase component	1.237	0.866	1.002	0.584	0.95	0.613	0.696623
gabT	STM2792	4-aminobutyrate aminotransferase	1.032	0.618	1.181	0.948	0.792	0.496	0.697149
msyB	STM1153	acidic protein suppresses mutants lacking function of protein export	4.298	3.748	3.993	2.22	3.49	2.797	0.698218
rpsB	STM0216	30S ribosomal subunit protein S2	36.092	23.357	35.239	25.026	31.377	19.003	0.698637
msbB	STM1889	myristoyl transferase in lipid A biosynthesis, suppressor of htrB (lpxL)	0.543	0.544	0.399	0.371	0.39	0.379	0.699669
STM1861	STM1861	putative cytoplasmic protein	0.039	0.052	0.06	0.031	0.037	0.042	0.699736
ycfS	STM1215	putative periplasmic protein	0.515	0.547	0.519	0.34	0.388	0.364	0.700331
STM3944	STM3944	putative inner membrane protein	0.605	1.972	2.214	2.265	0.865	1.354	0.701984
PSLT032	PSLT032	putative diguanylate cyclase/phosphodiesterase	3.268	4.964	4.624	4.287	3.175	2.516	0.702293
STM1999	STM1999	putative cytoplasmic protein	0.093	0.071	0.057	0.051	0.042	0.058	0.702788
citE	STM0622	citrate lyase beta chain (acyl lyase subunit)	1.09	0.203	0.172	0.154	0.132	0.143	0.703041
STM2751	STM2751	putative PTS enzyme III glucitol	0.087	0.099	0.118	0.068	0.063	0.079	0.703921
wcaJ	STM2103	putative UDP-glucose lipid carrier transferase/glucose-1-phosphate transferase in colanic acid gene cluster	0.156	0.16	0.168	0.111	0.116	0.111	0.704014
rplQ	STM3414	50S ribosomal subunit protein L17	6.897	3.813	6.411	4.345	5.363	3.951	0.704329
STM4434	STM4434	putative permease	0.052	0.046	0.064	0.036	0.035	0.039	0.704382
cstA	STM0600	carbon starvation protein	0.964	0.936	1.311	0.796	0.632	0.623	0.704632
STM3760	STM3760	putative cytoplasmic protein	0.162	0.256	0.107	0.11	0.101	0.134	0.704841
trpS	STM3481	tryptophan tRNA synthetase	14.086	13.964	9.553	8.24	11.316	10.233	0.705014
engA	STM2519	putative GTP-binding protein	1.357	1.072	1.398	1.091	0.988	0.814	0.705487
cspA	STM3649	major cold shock protein 7.4, transcriptional activator of hns	0.943	0.899	0.998	0.501	0.725	0.812	0.705882
fhuD	STM0193	ABC superfamily (bind _prot), hydroxamate-dependent iron uptake	0.142	0.118	0.102	0.085	0.082	0.083	0.706136
ribB	STM3195	3,4 dihydroxy-2-butanone-4-phosphate synthase	0.832	0.568	0.635	0.61	0.351	0.423	0.707216
ampG	STM0444	MFS family, muropeptide transporter	0.303	0.321	0.337	0.328	0.222	0.161	0.707695
yeaC	STM1292	putative cytoplasmic protein	3.92	3.625	3.231	2.319	3.263	2.232	0.707776
rpsQ	STM3431	30S ribosomal subunit protein S17	4.027	5.36	8.008	4.582	4.016	2.968	0.707847
pefB	PSLT019		0.037	0.057	0.068	0.048	0.028	0.049	0.708473
STM4551	STM4551	putative diguanylate cyclase/phosphodiesterase domain 1	0.409	0.454	0.451	0.388	0.273	0.308	0.708498
rhaT	STM4050	DMT Superfamily, L-rhamnose:H+ symporter protein	0.186	0.276	0.162	0.193	0.077	0.154	0.708506
truA	STM2368	pseudouridylate synthase I	1.737	1.635	1.449	1.172	1.333	0.996	0.708742
ugpA	STM3556	ABC superfamily (membrane), sn-glycerol 3-phosphate transport protein	0.234	0.195	0.167	0.181	0.142	0.103	0.709415
tctD	STM2785	tricarboxylic transport: regulatory protein	0.176	0.156	4.862	0.123	0.121	0.131	0.709809
smpB	STM2688	small protein B; putative tmRNA-binding protein	1.529	1.389	0.998	0.787	1.235	0.988	0.710282
nrdI	STM2806	stimulates ribonucleotide reduction	0.469	0.114	0.08	0.092	0.078	0.074	0.71034
folA	STM0087	dihydrofolate reductase type I; trimethoprim resistance	1.92	1.608	1.12	1.439	1.339	0.774	0.710517
ycdC	STM1122	putative transcriptional repressor (TetR/AcrR family)	1.135	1.293	1.335	1.201	1	0.646	0.710657
STM2755	STM2755	putative hexulose 6 phosphate synthase	0.032	0.041	0.038	0.022	0.028	0.032	0.710875
tufA	STM3445	protein chain elongation factor EF-Tu (duplicate of tufB)	80.272	55.504	95.959	62.212	57.294	52.261	0.711469
gmd	STM2109	GDP-D-mannose dehydratase in colanic acid gene cluster	0.102	0.093	0.095	0.064	0.071	0.068	0.711638
yaiI	STM0387	putative cytoplasmic protein	0.518	0.644	2.287	0.543	0.441	0.402	0.711654
ychH	STM1782	putative inner membrane protein	0.183	0.316	0.647	0.201	0.142	0.399	0.711976
yigC	STM3978	putative oxidoreductase	2.072	2.389	2.887	2.513	1.377	1.423	0.712133
fixC	STM0077	related to carnitine metabolism	0.143	0.186	0.186	0.177	0.106	0.124	0.712395
prpR	STM0367	regulator for prp operon (EBP family)	0.121	0.113	0.115	0.081	0.074	0.092	0.713078
STM4302	STM4302	putative cytoplasmic protein	1.411	0.023	0.015	0.016	0.012	0.023	0.713316
sucA	STM0736	2-oxoglutarate dehydrogenase (decarboxylase component)	27.674	17.192	11.727	12.985	14.609	9.753	0.71407
ybdZ	STM0587	putative cytoplasmic protein	0.227	0.395	0.707	0.299	0.273	0.275	0.714154
ylbE	STM0530	putative cytoplasmic protein	0.036	0.044	0.053	0.037	0.035	0.024	0.714564
suhB	STM2546	inositol monophosphatase	3.656	2.862	2.596	2.416	3.071	1.156	0.715224
kgtP	STM2654	MFS family, alpha-ketoglutarate permease	0.178	0.227	0.211	0.129	0.172	0.155	0.715376
SL1344-0220	GL031254_salt8_244g10_p2kP038_ORF_87	SL1344 specific gene	1.607	4.553	2.224	2.413	1.316	1.269	0.715523
yajR	STM0436	putative MFS family transporter	0.828	0.602	0.747	0.574	0.613	0.434	0.715539
STM4052	STM4052	putative C4-dicarboxylate transport system	0.057	0.064	0.067	0.041	0.049	0.048	0.716518
fhuB	STM0194	ABC superfamily (membrane), hydroxamate-dependent iron uptake	0.134	0.149	0.094	0.101	0.102	0.086	0.716751
STM4270	STM4270	putative transcriptional regulator, LysR family	0.364	0.399	0.376	0.286	0.283	0.242	0.716916
lpxK	STM0985	tetraacyldisaccharide 4' kinase (lipid A 4'kinase)	0.322	0.276	0.309	0.28	0.21	0.185	0.717064
stfD	STM0197	putative periplasmic fimbrial chaperone	0.074	0.097	0.114	0.082	0.054	0.076	0.717082
recR	STM0486	putative recombination protein, gap repair	8.554	8.611	9.219	8.562	5.681	4.849	0.717514
purN	STM2500	polyphosphate kinase, component of RNA degradosome	1.852	1.278	1.068	1.024	1.211	0.622	0.717597
mpl	STM4416	UDP-N-acetylmuramate:L-alanyl-gamma-D-glutamyl- meso-diaminopimelate ligase	5.475	4	4.321	3.658	3.337	2.445	0.717864
otsB	STM1929	trehalose-6-phosphate phophatase, biosynthetic	1.8775	1.689	1.9245	1.349	1.381	1.316	0.718192
eutJ	STM2462	paral putative heatshock protein (Hsp70)	0.338	0.583	0.541	0.39	0.327	0.46	0.718223
artJ	STM0887	ABC superfamily (bind_prot), arginine 3rd transport system	0.191	0.156	0.188	0.137	0.12	0.15	0.718632
orf70	STM1388	putative cytoplasmic protein	0.482	0.424	0.533	0.325	0.309	0.415	0.71931
atpH	STM3868	membrane-bound ATP synthase, F1 sector, delta-subunit	5.909	3.399	6.441	4.453	4.525	3.818	0.719761
fliN	STM1977	flagellar biosynthesis, component of motor switch and energizing	7.647	8.824	8.638	8.043	5.358	5.583	0.720028
repA	PSLT006		0.643	0.497	1.051	0.512	0.485	0.4	0.720244
talA	STM2473	transaldolase A	0.988	0.624	0.926	0.692	0.62	0.693	0.720774
yjgM	STM4473	putative acetyltransferase	94.344	18.867	2.44	5.876	23.74	18.039	0.720923
STM2180	STM2180	putative transcriptional regulator, LysR family	0.239	0.245	0.243	0.184	0.191	0.153	0.720955
mglA	STM2189	ABC superfamily (atp_bind), galactose (methyl-galactoside) transport protein	0.554	0.415	0.56	0.525	0.3	0.405	0.721222
ilvD	STM3904	dihydroxyacid dehydratase	1.265	1.599	1.512	1.298	1.044	0.957	0.721236
STM0509	STM0509	putative outer membrane protein	0.134	0.161	0.138	0.11	0.089	0.101	0.72192
fliO	STM1978	flagellar biosynthesis	3.269	2.957	3.283	3.693	2.146	1.66	0.722144
uup	STM1062	putative ATPase component of ABC transporters with duplicated ATPase domain	0.737	0.845	1.353	0.524	0.715	0.607	0.722357
mntH	STM2408	Nramp family, manganese/divalent cation transport prortein	0.37	0.287	0.277	0.223	0.198	0.202	0.72259
SL1344-0185	GL031093_Salt7_514b05_p1k_ORF_31	SL1344 specific gene	0.133	0.136	0.163	0.106	0.089	0.101	0.723547
STM0707	STM0707	putative outer membrane protein	0.333	0.462	0.677	0.3	0.29	0.43	0.723914
STM1032	STM1032	Gifsy-2 prophage	0.059	0.076	0.092	0.063	0.042	0.063	0.724152
yehW	STM2162	putative ABC-type proline/glycine betaine transport systems, permease component	0.763	0.538	0.66	0.551	0.48	0.413	0.724275
STM2590	STM2590	Gifsy-1 prophage: similar to tail assembly protein I in phage lambda	0.085	0.14	0.115	0.117	0.065	0.076	0.724336
PSLT093	PSLT093	conjugative transfer:	0.306	0.213	0.373	0.168	0.201	0.323	0.724738
STM4423	STM4423	putative AraC-type DNA-binding domain-containing protein	0.076	0.048	0.047	0.039	0.019	0.057	0.725532
STM2769	STM2769	putative transposase	0.134	0.106	0.131	0.086	0.104	0.096	0.725543
yhhS	STM3581	putative MFS family transport protein	0.633	0.514	0.634	0.621	0.435	0.359	0.725807
gabD	STM2791	succinate-semialdehyde dehydrogenase I, NADP-dependent	1.055	0.821	1.21	0.868	0.821	0.631	0.726181
arcC	STM0532	putative carbamate kinase	0.375	0.311	0.363	0.26	0.268	0.263	0.726298
STM3277	STM3277	putative inner membrane protein	0.089	0.056	0.071	0.05	0.056	0.049	0.726429
gltJ	STM0664	ABC superfamily (membrane), glutamate/aspartate transporter	0.191	0.207	0.194	0.14	0.158	0.127	0.727324
hisQ	STM2353	ABC superfamily (membrane),histidine and lysine/arginine/ornithine transport system	0.322	0.219	0.242	0.208	0.169	0.156	0.72869
udk	STM2122	uridine/cytidine kinase	1.833	1.34	2.068	1.661	1.551	0.927	0.729219
livK	STM3564	ABC superfamily (bind_prot), branched-chain amino acid transporter, high-affinity	0.119	0.135	0.148	0.083	0.096	0.12	0.729754
yfiF	STM2648	putative tRNA/rRNA methyltransferase	0.419	0.448	0.422	0.337	0.343	0.253	0.730078
thiG	STM4160	deoxyxylulose-5-P + thi-S-COSH + tyrosine = 4-methyl-5-(beta-hydroxyethyl)thiazole-P + 4-hydroxy-benzyl-alcohol + C1 of tyrosine	0.094	0.123	0.086	0.082	0.054	0.073	0.7301
yajC	STM0406	preprotein translocase IISP family, membrane subunit	4.456	4.123	5.013	3.47	2.853	3.483	0.730437
emrB	STM2815	putative MFS superfamily, multidrug transport protein	0.303	0.234	0.278	0.197	0.232	0.184	0.731497
yhbZ	STM3301	putative GTP-binding protein	1.038	0.859	0.98	0.84	0.775	0.566	0.731543
cysN	STM2934	ATP-sulfurylase, subunit 1 (ATP:sulfate adenylyltransferase)	1.336	0.879	1.375	1.214	0.853	0.903	0.731945
mreB	STM3374	rod shape-determining protein; HSP70 class molecular chaperones involved in cell morphogenesis	4.608	4.074	3.802	3.195	3.53	2.352	0.732049
yohJ	STM2181	putative effector of murein hydrolase LrgA	0.459	0.355	0.581	0.398	0.342	0.28	0.733178
STM0356	STM0356	putative inner membrane protein	0.165	0.138	0.174	0.123	0.121	0.119	0.733267
stfG	STM0200	putative minor fimbrial subunit; putative adhesin	0.113	0.124	0.079	0.078	0.076	0.096	0.733356
prfC	STM4560	peptide chain release factor RF-3	2.243	1.591	2.211	2.035	1.82	1.152	0.733568
marB	STM1518	multiple antibiotic resistance protein	0.282	0.27	0.25	0.2	0.183	0.213	0.734384
yigL	STM3962	putative hydrolase of the HAD superfamily	2.472	3.147	2.877	1.783	2.442	2.169	0.734704
rplM	STM3345	50S ribosomal subunit protein L13	48.128	25.142	31.865	27.148	26.439	17.881	0.734758
dedD	STM2364	paral putative lipoprotein	12.489	12.375	12.131	10.604	9.431	7.522	0.734923
SL1344-0013	GL028978_salt8_171c08_p1k_ORF_16	SL1344 specific gene	0.51	0.712	0.686	0.471	0.514	0.53	0.73524
pduD	STM2041	Propanediol utilization: dehydratase, medium subunit	0.06	0.054	0.071	0.039	0.038	0.058	0.735542
STM3081	STM3081	putative malate/L-lactate dehydrogenase	0.097	0.105	0.119	0.08	0.079	0.073	0.735909
STM2608	STM2608	Gifsy-1 prophage: similar to terminase large chain gp2 of N15	0.055	0.064	0.064	0.049	0.051	0.042	0.737041
STM0436A	STM0436A	IS903 transposase	0.301	0.308	0.236	0.18	0.225	0.27	0.737406
sufC	STM1371	putative ABC superfamily (atp_bind) transport protein	0.207	0.21	0.185	0.181	0.135	0.146	0.738161
STM0692	STM0692	putative transcriptional regulator, LysR family	0.293	0.238	0.803	0.256	0.206	0.193	0.73964
STM2161	STM2161	putative inner membrane protein	0.904	0.9	1	0.768	0.658	0.593	0.740251
yfgL	STM2520	putative serine/threonine protein kinase	6.26	7.527	5.866	4.037	5.412	4.556	0.740331
STM4412	STM4412	putative pemease	0.376	0.297	2.013	0.308	0.242	0.29	0.740856
eutT	STM2467	putative cobalamin adenosyltransferase, ethanolamine utilization	0.354	0.32	0.275	0.284	0.25	0.188	0.741291
STM1472	STM1472	putative periplasmic protein	0.093	0.103	0.102	0.091	0.066	0.072	0.741377
holD	STM4557	DNA polymerase III, psi subunit	2.139	1.881	1.644	1.74	1.66	0.94	0.741662
tgt	STM0405	tRNA-guanine transglycosylase	2.003	1.96	1.925	1.472	1.469	1.421	0.74174
SL1344-0030	GL028997_salt8_171c08_p1k_ORF_38	SL1344 specific gene	0.147	0.195	0.252	0.123	0.149	0.166	0.743074
sseF	STM1404	Secretion system effector	0.048	0.0455	0.041	0.033	0.0335	0.035	0.743357
pduK	STM2046	Propanediol utilization: polyhedral bodies	0.109	0.09	0.111	0.08	0.07	0.095	0.74338
ybiS	STM0837	putative periplasmic protein	0.976	0.598	0.621	0.789	0.46	0.272	0.744234
fliR	STM1981	putative flagellar biosynthetic protein	0.496	0.461	0.406	0.39	0.373	0.278	0.744569
SL1344-0215	GL031243_salt8_244g10_p2kP038_ORF_76	SL1344 specific gene	0.144	0.343	0.2	0.188	0.118	0.149	0.74481
narU	STM1576	MFS superfamily, nitrate extrusion protein	0.21	0.195	0.142	0.133	0.18	0.128	0.744864
STM2198	STM2198	putative regulatory protein	0.082	0.092	0.108	0.091	0.058	0.061	0.744981
ybjO	STM0881	putative inner membrane protein	0.397	0.323	0.209	0.281	0.294	0.169	0.745494
ybhN	STM0811	putative negative regulator	0.503	0.695	0.772	0.507	0.525	0.523	0.745713
ydiN	STM1360	putative MFS family transport protein	0.022	0.025	0.031	0.019	0.018	0.019	0.746426
wcaE	STM2111	putative transferase in colanic acid biosynthesis	0.06	0.055	0.036	0.037	0.036	0.052	0.746689
STM0885	STM0885	putative inner membrane protein; homology to SgaT from Vibrio	16.543	0.376	0.381	2.522	0.035	0.261	0.746838
STM2718	STM2718	Fels-2 prophage: similar to gpQ in phage 186	0.023	0.033	0.093	0.024	0.026	0.024	0.746938
idi	STM3039	isopentenyldiphosphate isomerase	1.069	0.931	1.35	0.765	0.918	0.725	0.74697
STM0950	STM0950	Homolog of slsA in STM	0.261	0.202	0.288	0.226	0.192	0.171	0.7473
yigP	STM3971	putative inner membrane protein	2.307	2.381	2.399	2.798	1.501	1.344	0.747796
rpsT	STM0043	30S ribosomal subunit protein S20	8.902	8.446	5.886	10.207	7.225	3.425	0.748424
STM0576	STM0576	putative transport protein, PTS system	0.166	0.121	0.122	0.094	0.081	0.1	0.748476
yadQ	STM0203	putative ClC family, chlorine transport protein	0.17	0.227	0.179	0.153	0.146	0.108	0.749266
safA	STM0299	putative outer membrane protein	0.124	0.118	0.111	0.075	0.097	0.095	0.749267
STM0031	STM0031	putative transcription regulator	0.011	0.014	0.01	0.01	0.01	0.01	0.749325
kefC	STM0086	CPA2 family, K+ efflux antiporter, glutathione-regulated	0.38	0.45	0.32	0.258	0.329	0.272	0.749338
STM3966	STM3966	putative arylsulfatase regulator	1.062	1.66	1.774	1.282	1.172	1.281	0.749342
fadH	STM3219	2,4-dieonyl-coa reductase	0.141	0.143	0.158	0.112	0.117	0.094	0.74962
rpmI	STM1335	50S ribosomal subunit protein L35	26.048	41.775	37.662	26.986	31.775	26.255	0.749737
yegQ	STM2136	putative protease	0.514	0.35	0.585	0.487	0.311	0.378	0.749832
lpxO	STM4286	putative dioxygenase for synthesis of lipid	0.854	0.515	0.744	0.601	0.56	0.516	0.74989
prgJ	STM2872	cell invasion protein; cytoplasmic	20.002	12.626	24.346	18.568	13.309	13.659	0.749957
gltS	STM3746	GltS family, glutamate transport protein	0.278	0.42	0.499	0.381	0.272	0.302	0.750328
STM0156	STM0156	putative periplasmic protein	0.134	0.165	0.164	0.104	0.14	0.128	0.750378
STM4201	STM4201	putative phage tail protein	0.08	0.09	0.102	0.078	0.05	0.079	0.750449
kdgT	STM0161	2-keto-3-deoxygluconate permease	0.221	0.35	0.388	0.27	0.24	0.28	0.750775
SL1344-0203	GL031113_Salt7_514b05_p1k_ORF_54	SL1344 specific gene	0.176	0.133	0.188	0.14	0.125	0.132	0.751089
SL1344-0039	GL029007_salt8_171c08_p1k_ORF_49	SL1344 specific gene	0.126	0.159	0.235	0.143	0.097	0.123	0.75152
ytfF	STM4400	putative cationic amino acid transporter	0.13	0.141	0.147	0.107	0.108	0.103	0.751616
SL1344-0228	GL031262_salt8_244g10_p2kP038_ORF_97	SL1344 specific gene	0.47	0.202	0.359	0.287	0.205	0.334	0.75168
rpoC	STM4154	RNA polymerase, beta prime subunit	4.646	2.594	5.428	4.119	3.512	2.95	0.75216
citB	STM0690	citrate utilization protein b	0.084	0.107	0.128	0.076	0.08	0.086	0.752922
bioA	STM0793	7,8-diaminopelargonic acid synthetase	0.235	0.203	0.167	0.155	0.186	0.124	0.753227
STM2178	STM2178	putative 1,2-dioxygenase protein	0.139	0.111	0.124	0.102	0.085	0.094	0.753287
priB	STM4392	primosomal replication protein N	19.187	6.971	14.456	12.597	11.812	8.687	0.753538
nlpD	STM2925	lipoprotein	9.448	8.098	8.909	6.98	6.649	6.525	0.753764
ybhP	STM0813	putative cytoplasmic protein	0.438	0.419	0.363	0.214	0.44	0.335	0.75409
usg	STM2369	putative aspartate-semialdehyde dehydrogenase	1.516	2.294	2.317	1.753	1.831	1.614	0.754278
yjeK	STM4333	putative aminomutase	0.935	0.966	0.924	0.768	0.736	0.621	0.754452
yidH	STM3805	putative inner membrane protein	0.453	0.423	0.5	0.447	0.306	0.292	0.754581
yhcN	STM3361	putative outer membrane protein	0.682	0.6	0.475	0.244	0.605	0.63	0.755111
fabH	STM1193	3-oxoacyl-[acyl-carrier-protein] synthase III; acetylCoA ACP transacylase	2.882	1.827	2.386	2.273	1.892	1.363	0.755675
eutP	STM2469	putative ethanolamine utilization protein	0.089	0.111	0.125	0.099	0.067	0.089	0.755748
yggA	STM3066	putative LYSE family, amino acid transport protein	0.207	0.228	7.89	0.174	0.19	0.155	0.756154
rpmJ	STM3419	50S ribosomal subunit protein X	14.904	9.608	27.105	11.744	11.358	10.779	0.757291
pduH	STM2044	Propanediol utilization: diol dehydratase reactivation	0.131	0.14	1.708	0.095	0.102	0.123	0.757324
traI	PSLT108		0.124	0.127	0.113	0.079	0.107	0.098	0.757398
STM0330	STM0330	putative 3-isopropylmalate isomerase (dehydratase), subunit with LeuC	0.064	0.07	0.081	0.046	0.055	0.059	0.757808
STM2694	STM2694	Fels-2 prophage: similar to late control gene B in phage	0.1	0.124	0.095	0.069	0.083	0.076	0.757845
STM4465	STM4465	putative ornithine carbamoyltransferase	0.161	0.365	0.207	0.233	0.121	0.137	0.757967
STM2691	STM2691	putative ABC transporter transmembrane region	0.057	0.057	0.065	0.033	0.047	0.052	0.75799
pepB	STM2536	putative aminopeptidase	1.75	1.397	2	1.278	1.596	1.145	0.758144
oafA	STM2232	O-antigen five: acetylation of the O-antigen (LPS)	1.4	1.157	1.792	0.885	1.21	1.118	0.758453
phoB	STM0397	response regulator in two-component regulatory system with PhoR (or CreC), regulates pho regulon (OmpR family)	4.196	3.274	3.11	2.899	2.549	2.076	0.758933
yobA	STM1875	putative homolog of Cu resistance protein CopC	0.975	0.603	1.015	1	0.664	0.611	0.759274
STM2426	STM2426	putative cytoplasmic protein	1.038	1.164	1.39	1	1.109	0.624	0.759893
folK	STM0183	7, 8-dihydro-6-hydroxymethylpterin-pyrophosphokinase, PPPK	0.295	0.314	0.383	0.251	0.258	0.21	0.760165
pgm	STM0698	phosphoglucomutase	4.588	4.34	1.999	2.853	3.395	3.71	0.760353
mutT	STM0137	7,8-dihydro-8-oxoguanine-triphosphatase, prefers dGTP	0.641	0.556	0.419	0.478	0.432	0.366	0.760425
flgF	STM1178	flagellar biosynthesis, cell-proximal portion of basal-body rod	9.5	9.666	11.865	7.587	7.903	6.628	0.760621
fliQ	STM1980	flagellar biosynthesis	1.288	1.13	1.429	1.052	0.935	0.956	0.76064
yjiS	STM4521	putative cytoplasmic protein	0.083	1.047	0.129	0.074	0.133	0.096	0.760668
rtcR	STM3522	sigma N (sigma 54)-dependent regulator of rtcBA expression (EBP familiy)	3.952	4.046	5.599	3.924	3.418	2.175	0.760842
ybgR	STM0758	putative CDF family transport protein	1.22	1.118	0.832	0.57	1.066	1.013	0.760861
STM2011	STM2011	putative cytoplasmic protein	0.148	0.142	0.135	0.117	0.085	0.127	0.761228
ycdZ	STM1138	putative inner membrane protein	1.107	0.972	1.488	0.948	0.95	0.665	0.761442
yhbO	STM3269	putative intracellular proteinase	6.258	6.217	3.891	4.041	4.674	5.619	0.761549
uspB	STM3590	universal stress protein B, involved in stationary-phase resistance to ethanol	3.851	2.999	2.814	2.401	2.623	1.893	0.761735
hisM	STM2352	ABC superfamily (membrane),histidine and lysine/arginine/ornithine transport protein	0.238	0.142	0.298	0.207	0.187	0.154	0.761846
lpfC	STM3638	long polar fimbrial outer membrane usher protein	0.061	0.057	0.043	0.05	0.042	0.039	0.76188
STM2377	STM2377	putative inner membrane protein	0.114	0.136	0.147	0.102	0.107	0.102	0.76206
STM4413	STM4413	putative imidazolonepropionase and related amidohydrolases	0.135	0.16	0.147	0.12	0.114	0.103	0.762647
gsk	STM0491	inosine-guanosine kinase	0.599	0.517	0.59	0.514	0.504	0.352	0.762887
fdhD	STM4038	putative formate dehydrogenase formation protein	1.454	1.47	1.538	1.424	1.038	0.956	0.763375
ydiE	STM1346	putative cytoplasmic protein	0.322	0.254	0.293	0.212	0.19	0.278	0.763561
PSLT045	PSLT045		5.681	3.783	4.41	3.491	4.021	2.723	0.763845
yigM	STM3963	paral putative transport protein	1.057	1.023	0.794	1.414	0.686	0.493	0.764419
purR	STM1430	transcriptional repressor for pur regulon, glyA, glnB, prsA, speA (GalR/LacI family)	1.531	1.258	1.524	1.38	1.042	1.1	0.764531
yecF	STM1949	putative cytoplasmic protein	5.347	5.116	3.574	4.157	4.34	3.322	0.764937
rhlE	STM0820	putative ATP-dependent RNA helicase	0.375	0.382	0.34	0.337	0.297	0.236	0.765129
STM1041	STM1041	Gifsy-2 prophage; probable minor tail protein	0.061	0.088	0.122	0.062	0.053	0.093	0.765422
pgpA	STM0420	phosphatidylglycerophosphatase A	1.43	1.146	1.173	0.938	1.024	0.755	0.765923
ycfN	STM1208	putative cytoplasmic protein	1.493	1.164	0.925	0.705	1.065	0.944	0.76598
STM0437	STM0437	putative periplasmic protein	0.118	0.09	0.109	0.082	0.091	0.078	0.765991
STM4053	STM4053	putative C4-dicarboxylate transport system	0.053	0.057	1.478	0.035	0.045	0.053	0.766733
hpaB	STM1099	4-hydroxyphenylacetate catabolism	0.083	0.066	0.083	0.055	0.067	0.07	0.76695
rplA	STM4150	50S ribosomal subunit protein L1, regulates synthesis of L1 and L11	9.768	10.254	13.172	8.858	7.615	7.217	0.767174
SL1344-0154	GL031054_salt8_293f03_p2kA516_ORF_369	SL1344 specific gene	0.051	0.04	0.053	0.037	0.03	0.054	0.767365
STM3527	STM3527	putative inner membrane protein	2.983	1.457	1.367	1.386	1.17	0.862	0.767407
yliC	STM0850	putative ABC transporter periplasmic binding protein	0.141	0.166	0.168	0.139	0.12	0.124	0.767534
SL1344-0192	GL031100_Salt7_514b05_p1k_ORF_40	SL1344 specific gene	0.277	0.293	0.366	0.28	0.235	0.173	0.767756
pduW	STM2057	Propanediol utilization: propionate kinase	0.335	0.1995	0.211	0.188	0.1645	0.1375	0.767821
sgaH	STM4386	putative hexulose phosphate synthase (arabino hexulose phosphate formaldehyde lyase)	0.082	0.139	0.129	0.139	0.076	0.092	0.767861
cdsA	STM0222	CDP-diglyceride synthase	0.271	0.271	0.242	0.227	0.226	0.176	0.768386
yifZ	STM4395	putative permease	0.164	0.181	0.198	0.16	0.139	0.121	0.768472
gpmB	STM4585	putative phosphoglyceromutase 2	0.727	0.796	0.716	0.54	0.533	0.606	0.768535
ydiT	STM1351	putative ferredoxin	0.063	0.066	0.141	0.043	0.046	0.066	0.768622
STM4158	STM4158	putative cytoplasmic protein	0.765	0.367	0.328	0.312	0.245	0.294	0.768935
mrcB	STM0190	transpeptidase of penicillin-binding protein 1b (peptidoglycan synthetase)	2.851	2.592	2.858	2.254	2.509	1.863	0.768939
ycfQ	STM1213	putative transcriptional repressor (TetR/AcrR family)	1.381	1.079	1.341	1.188	1.056	0.874	0.768957
yafS	STM0262	putative SAM-dependent methyltransferase	1.867	2.149	2.208	2.022	1.605	1.391	0.769056
yicF	STM3739	putative DNA ligase	0.212	0.188	0.183	0.174	0.164	0.106	0.769263
phnW	STM0431	2-aminoethylphosphonate transport	0.23	0.322	0.267	0.213	0.234	0.174	0.769491
selD	STM1297	selenophosphate synthase	1.154	1.001	1.312	1.03	0.903	0.754	0.769886
thiH	STM4159	deoxyxylulose-5-P + thi-S-COSH + tyrosine = 4-methyl-5-(beta-hydroxyethyl)thiazole-P + 4-hydroxy-benzyl-alcohol + C1 of tyrosine	0.077	0.06	0.078	0.061	0.061	0.056	0.769943
cspC	STM1837	cold shock protein, multicopy suppresses mukB mutants, putative regulator	17.996	18.614	18.724	16.147	13.782	13.259	0.770546
ubiG	STM2276	3-demethylubiquinone-9 3-methyltransferase and 2-octaprenyl-6-hydroxy phenol methylase	0.909	0.715	0.511	0.671	0.564	0.442	0.770611
SL1344-0105	GL029092_salt11_470a12_q1k_ORF_2	SL1344 specific gene	0.084	0.108	0.093	0.071	0.085	0.061	0.770642
kefB	STM3457	CPA2 family, K+:H+ antiporter	0.173	0.154	0.129	0.12	0.101	0.138	0.770797
xseA	STM2512	exonuclease VII, large subunit	0.871	0.68	0.888	0.913	0.7	0.474	0.771077
STM2280	STM2280	putative permease	0.087	0.109	0.14	0.102	0.104	0.056	0.771224
eco	STM2262	ecotin, a serine protease inhibitor	1.928	1.341	3.251	1.706	1.389	1.388	0.771347
ppa	STM4414	inorganic pyrophosphatase	1.65	2.189	2.116	1.76	1.891	1.307	0.771456
yihQ	STM4019	putative alpha-xylosidase	0.197	0.162	0.175	0.116	0.136	0.156	0.7715
metK	STM3090	methionine adenosyltransferase 1 (AdoMet synthetase)	9.49	8.274	5.723	6.074	7.213	5.939	0.771589
secE	STM4147	preprotein translocase IISP family, membrane subunit	8.95	5.89	5.934	6.576	4.253	3.432	0.771591
abc	STM0247	putative ABC superfamily (atp_bind) transport system	0.311	0.354	0.335	0.26	0.269	0.247	0.771666
sitB	STM2862	Salmonella iron transporter: fur regulated	0.154	1.66	0.154	0.105	0.124	0.129	0.771874
yfeL	STM2439	putative membrane carboxypeptidase (penicillin-binding protein)	0.297	23.044	0.937	0.896	0.589	0.718	0.772283
STM2177	STM2177	putative flutathione S-transferase	0.062	0.07	1.349	0.057	0.063	0.044	0.772309
SL1344-0101	GL029080_salt11_468f03_p1k_ORF_3	SL1344 specific gene	16.914	11.065	12.961	10.963	13.471	6.809	0.772975
yneH	STM1525	putative glutaminase	0.127	0.103	0.106	0.093	0.08	0.074	0.773207
STM4213	STM4213	putative phage tail sheath protein	0.136	0.128	0.114	0.082	0.114	0.104	0.77394
STM0029	STM0029	putative transcription regulator	0.014	0.012	0.016	0.01	0.013	0.014	0.774334
rpsJ	STM3441	30S ribosomal subunit protein S10	3.981	2.833	3.508	2.961	2.907	2.332	0.774719
STM4039	STM4039	putative inner membrane lipoprotein	0.103	0.114	0.105	0.086	0.087	0.072	0.774927
cysP	STM2444	ABC superfamily (bind_prot), thiosulfate transport protein	3.241	1.992	3.714	2.382	1.866	3.566	0.775055
envR	STM3389	transcriptional repressor for envCD (acrEF) (TetR/AcrR family)	0.139818	0.118182	0.209636	0.129091	0.0783636	0.126091	0.775653
yjfH	STM4369	putative tRNA/rRNA methyltransferase	0.683	0.697	0.62	0.437	0.688	0.495	0.775897
yabJ	STM0106	putative ABC-transport protein	0.638	0.525	0.614	0.461	0.493	0.476	0.776038
yfjG	STM2687	putative Oligoketide cyclase/lipid transport protein	3.508	2.719	3.384	2.483	2.492	2.927	0.776042
lppB	STM1376	putative methyl-accepting chemotaxis protein	5.171	6.243	4.246	4.806	3.646	3.688	0.776049
bigA	STM3478	putative surface-exposed virulence protein	0.1505	0.1835	0.395	0.1235	0.1495	0.1565	0.776196
mscL	STM3410	mechanosensitive channel	2.056	2.318	9.257	1.321	2.201	2.004	0.776295
STM3124	STM3124	putative response regulators consisting of a CheY-like receiver domain and a HTH DNA-binding domain	0.04	0.044	0.038	0.027	0.037	0.03	0.776549
PSLT021	PSLT021		0.136	0.223	0.233	0.138	0.149	0.253	0.777005
traV	PSLT084		0.087	0.1	0.105	0.082	0.054	0.106	0.777149
yeaZ	STM1820	putative molecular chaperone	1.042	0.687	0.903	0.886	0.888	0.44	0.777581
yieO	STM3887	putative MFS family tranport protein (1st mdule)	0.227	0.221	0.209	0.151	0.191	0.176	0.777646
fabA	STM1067	beta-hydroxydecanoyl thioester dehydrase (trans-2-decenoyl-ACP isomerase)	3.658	3.195	1.934	3.34	2.784	1.651	0.777887
STM1896	STM1896	putative cytoplasmic protein	0.041	0.042	0.415	0.027	0.038	0.034	0.777964
STM2376	STM2376	putative periplasmic protein	0.147	0.139	0.137	0.085	0.122	0.122	0.778093
yjbG	STM4224	putative periplasmic protein	0.086	0.113	0.121	0.091	0.083	0.09	0.778112
corA	STM3952	MIT family, Mg2+/Ni2+/Co2+ transport protein (Mg transport system I)	1.881	2.209	2.013	2.04	1.298	1.452	0.77824
STM2922	STM2922	putative 3-polyprenyl-4-hydroxybenzoate decarboxylase and related decarboxylase	0.138	0.156	0.157	0.128	0.132	0.106	0.778464
yaiA	STM0389	putative cytoplasmic protein	4.37	4.344	2.474	3.111	3.292	3.782	0.77888
wcaH	STM2107	GDP-mannose mannosyl hydrolase in colanic acid biosynthesis	0.071	0.105	0.095	0.097	0.055	0.076	0.779099
fadB	STM3983	3-hydroxyacyl-coA dehydrogenase (EC 1.1.1.35) of 4-enzyme FadB protein	1.164	1.309	1.527	1.534	1.004	0.69	0.779584
STM0329	STM0329	putative 3-isopropylmalate isomerase (dehydratase), subunit with LeuD	0.092	0.104	0.096	0.052	0.069	0.117	0.779965
accB	STM3379	acetylCoA carboxylase, BCCP subunit, carrier of biotin	2.826	2.482	3.173	2.434	2.528	1.743	0.780356
yjiG	STM4513	putative permease	0.317	0.364	0.372	0.41	0.241	0.232	0.78042
osmE	STM1311	transcriptional activator of ntrL gene	17.116	21.522	18.282	8.123	15.907	22.488	0.780539
pnuC	STM0757	NMN family, nucleoside/purine/pyrimidine transporter	0.725	0.761	0.619	0.552	0.628	0.523	0.78066
sseG	STM1405	Secretion system effector	0.045	0.037	0.029	0.032	0.026	0.029	0.780978
ygdB	STM2998	putative periplasmic protein	0.15	0.303	0.207	0.163	0.146	0.178	0.781657
SL1344-0193	GL031101_Salt7_514b05_p1k_ORF_41	SL1344 specific gene	0.221	0.207	0.247	0.193	0.159	0.168	0.78168
STM0281	STM0281	putative cytoplasmic protein	0.08	0.08	0.059	0.071	0.065	0.053	0.781734
ybbY	STM0524	putative transport protein	0.03	0.03	0.03	0.033	0.017	0.023	0.781824
fur	STM0693	transcriptional repressor of iron-responsive genes (Fur family) (ferric uptake regulator)	7.39733	7.24733	4.198	6.74967	6.76078	3.98738	0.781887
STM1089	STM1089	putative inner membrane protein	1.136	1.156	1.501	1.037	0.883	0.807	0.782072
STM2566	STM2566	putative periplasmic protein	0.632	0.548	1.033	0.451	0.443	0.605	0.782339
ruvB	STM1894	Holliday junction helicase, subunit B	0.489	0.456	0.438	0.574	0.331	0.239	0.782374
STM3981	STM3981	putative cytoplasmic protein	1.945	2.295	1.186	2.169	0.791	2.054	0.782395
nifU	STM2542	NifU homologs involved in Fe-S cluster formation	8.89	3.703	5.573	4.206	4.909	4.025	0.783046
STM3191	STM3191	putative arylsulfate sulfotransferase	0.068	0.064	0.078	0.057	0.05	0.053	0.783185
ycjG	STM1681	putative chloromuconate cycloisomerase (muconate cycloisomerase)	0.257	0.299	0.382	0.218	0.23	0.257	0.784094
STM4429	STM4429	putative cytoplasmic protein	0.109	0.102	0.125	0.091	0.087	0.079	0.784578
rplU	STM3304	50S ribosomal subunit protein L21	57.947	33.226	26.905	36.275	27.405	17.821	0.784594
folB	STM3206	dihydroneopterin aldolase, also has dihydroneopterin triphosphate 2'-epimerase activity	0.615	0.555	0.427	0.526	0.406	0.388	0.785516
oxyR	STM4125	regulatory protein sensor for oxidative stress, regulates intracellular hydrogen peroxide (LysR family)	2.132	3.74775	4.16	4.06575	1.63	3.8505	0.785557
STM0731	STM0731	putative inner membrane protein	10.59	3.585	8.494	5.947	8.301	6.023	0.785781
fepB	STM0594	ABC superfamily (peri_perm), ferric enterobactin (enterochelin) tranporter	0.262	0.226	0.273	0.238	0.206	0.178	0.785815
STM0275	STM0275	putative cytoplasmic protein	0.121	0.157	0.199	0.153	0.1	0.123	0.78638
STM2758	STM2758	putative phosphotransferase system IIC component	0.031	0.034	0.029	0.02	0.029	0.025	0.786613
STM1673	STM1673	putative outer membrane lipoprotein	0.255	0.197	0.215	0.178	0.16	0.17	0.786849
SL1344-0205	GL031115_Salt7_514b05_p1k_ORF_56	SL1344 specific gene	0.078	0.085	0.099	0.063	0.068	0.07	0.787463
lplA	STM4576	lipoate-protein ligase A	0.587	0.438	0.599	0.617	0.413	0.388	0.787742
ycaQ	STM0986	putative cytoplasmic protein	0.186	0.185	0.178	0.166	0.161	0.116	0.78818
yqjH	STM3214	putative transporter	0.281	0.236	0.223	0.153	0.225	0.187	0.788242
STM1573	STM1573	putative cytoplasmic protein	0.539	0.462	0.495	0.44	0.443	0.305	0.788461
fliE	STM1968	putative Flagellar hook-basal body protein	3.787	4.024	5.159	3.138	3.264	3.12	0.788608
SL1344-0216	GL031247_salt8_244g10_p2kP038_ORF_80	SL1344 specific gene	0.038	0.05	0.057	0.034	0.041	0.044	0.788742
atpE	STM3870	membrane-bound ATP synthase, F0 sector, subunit c	15.466	8.842	12.207	10.842	9.021	9.128	0.788807
yedD	STM1964	putative outer membrane lipoprotein	2.32	2.521	1.681	2.372	2.059	1.258	0.789458
stbB	STM0339	putative fimbriae; chaparone	0.019	0.02	0.012	0.015	0.015	0.015	0.789474
flgB	STM1174	flagellar biosynthesis, cell-proximal portion of basal-body rod	14.168	9.936	15.054	12.4	11.306	10.004	0.790059
flgG	STM1179	flagellar biosynthesis, cell-distal portion of basal-body rod	2.283	2.305	3.128	2.19	1.875	1.471	0.790099
rplE	STM3428	50S ribosomal subunit protein L5	9.093	5.986	10.616	9.893	5.798	6.469	0.790267
STM4161	STM4161	putative involved in thiamine biosynthesis	0.17	0.191	0.143	0.15	0.118	0.137	0.790282
rfaH	STM3977	transcriptional activator affecting biosynthesis of lipopolysaccharide core, F pilin, and haemolysin	3.749	3.225	2.63	2.984	2.419	2.294	0.790338
pduU	STM2055	Propanediol utilization: polyhedral bodies	0.108	0.109	8.841	0.095	0.102	0.066	0.790429
proC	STM0386	pyrroline-5-carboxylate reductase	0.807	0.836	0.913	0.948	0.569	0.535	0.79047
fadA	STM3982	3-ketoacyl-CoA thiolase; (thiolase I, acetyl-CoA transferase), in complex with FadB catalyzes EC 2.3.1.16 reaction	1.633	1.915	2.966	2.37	1.154	1.27	0.790831
pflF	STM0843	putative pyruvate formate lyase	0.075	0.085	0.133	0.062	0.086	0.057	0.790987
ybbP	STM0508	putative inner membrane protein	0.371	0.379	0.344	0.298	0.301	0.283	0.792165
STM2139	STM2139	putative inner membrane protein	0.286	0.245	0.229	0.249	0.178	0.165	0.792261
yihZ	STM4028	D-Tyr-tRNA(Tyr) deacylase	1.924	1.724	1.809	1.497	1.619	1.215	0.792337
STM3631	STM3631	putative xanthine permease	0.499	0.366	0.344	0.373	0.3	0.218	0.792406
yjaH	STM4171	putative inner membrane protein	1.285	1.149	1.254	0.838	1.077	1.088	0.792621
yhhV	STM3559	putative cytoplasmic protein	0.654	0.563	0.722	0.611	0.528	0.432	0.79276
STM0288	STM0288	putative cytoplasmic protein	0.142	0.146	0.1	0.141	0.081	0.125	0.792957
STM2906	STM2906	putative cytoplasmic protein	0.243	0.248	0.294	0.209	0.145	0.251	0.793008
emrA	STM2814	multidrug resistance secretion protein	0.414	0.365	0.324	0.323	0.281	0.268	0.793819
zntA	STM3576	P-type ATPase family, Pb/Cd/Zn/Hg transporting ATPase	0.729	0.534	0.65	0.688	0.535	0.374	0.794373
STM2715	STM2715	Fels-2 prophage: probable prophage lysozyme	0.046	0.063	0.054	0.035	0.047	0.048	0.794466
aceF	STM0153	pyruvate dehydrogenase, dihydrolipoyltransacetylase component	5.052	3.469	4.637	3.584	4.221	3.305	0.794477
pstB	STM3854	ABC superfamily (atp_bind), high-affinity phosphate transporter	0.744	0.88	0.67	0.4	0.683	0.756	0.794501
dcoC	STM0766	Oxalacetate decarboxylase: gamma chain	0.281	0.246	0.204	0.208	0.214	0.168	0.794927
yehX	STM2163	putative ABC-type proline/glycine betaine transport system, ATPase component	0.277	0.27	0.301	0.236	0.224	0.202	0.794982
yfdC	STM2393	putative transport	0.4	0.289	0.326	0.229	0.305	0.25	0.795806
STM1022	STM1022	Gifsy-2 prophage; putative molecular chaperone, DnaJ family	0.036	0.045	0.104	0.027	0.037	0.046	0.795967
trkH	STM3986	Trk family, potassium transport protein, requires TrkE	1.146	1.78	1.863	2.062	0.822	1.678	0.795971
STM3907	STM3907	putative cytoplasmic protein	2.364	4.131	7.078	4.681	3.047	2.494	0.796124
STM4430	STM4430	putative sugar kinase, ribokinase family	0.058	0.056	0.129	0.072	0.038	0.036	0.796242
STM1620	STM1620	putative oxidase	0.052	0.046	0.042	0.03	0.039	0.042	0.796258
wcaD	STM2112	putative colanic acid polymerase	0.03	0.04	0.027	0.022	0.023	0.027	0.796863
recQ	STM3958	ATP-dependent DNA helicase	2.171	1.789	1.607	1.709	1.373	1.235	0.796923
aceA	STM4184	isocitrate lyase	0.348	0.354	0.337	0.257	0.331	0.251	0.797197
yjbN	STM4243	putative TIM-barrel enzymes, possibly dehydrogenases, nifR3 family	0.801	0.747	0.663	0.557	0.682	0.556	0.797231
uhpT	STM3787	MFS family, hexose phosphate transport protein	0.998	1.356	1.142	0.93	1	0.812	0.797407
yciW	STM1701	putative cytoplasmic protein	0.309	0.259	0.289	0.315	0.225	0.173	0.7979
sbp	STM4063	ABC superfamily (bind_prot), sulfate transport protein	0.651	0.616	0.639	0.512	0.408	0.635	0.798118
yebU	STM1850	paral putative rRNA methyltransferase	0.549	0.382	0.335	0.353	0.3	0.268	0.79851
ssaD	STM1395	Secretion system apparatus	0.047	0.048	0.036	0.035	0.036	0.042	0.798807
lyxK	STM3674	L-xylulose kinase, cryptic	0.617	0.709	0.71	0.577	0.602	0.523	0.798813
STM0771	STM0771	putative ABC-type cobalamin/Fe3+-siderophores transport system, ATPase component	0.36	0.284	0.284	0.253	0.209	0.221	0.799039
thiC	STM4164	5'-phosphoryl-5-aminoimidazole = 4-amino-5-hydroxymethyl-2-methylpyrimidine-P	0.105	0.138	0.09	0.073	0.142	0.057	0.79917
ybjC	STM0873	putative inner membrane protein	1.081	0.707	0.6	0.612	0.701	0.421	0.799523
eutS	STM2470	putative carboxysome structural protein, ethanol utilization	0.202	0.2	0.198	0.212	0.12	0.161	0.79999
ygfA	STM3061	putative ligase	0.335	0.445	0.497	0.425	0.306	0.347	0.800055
citX	STM0620	putative cytoplasmic protein	0.068	0.097	0.09	0.071	0.065	0.081	0.800405
wcaB	STM2114	putative acyl transferase in colanic acid biosynthesis	0.461	0.341	0.37	0.301	0.305	0.283	0.800478
STM2231	STM2231	Homolog of msgA; ssrB-regulated factor	0.126	0.076	0.133	0.138	0.091	0.082	0.801446
ycfJ	STM1212	putative outer membrane lipoprotein	0.737	0.467	0.469	0.413	0.372	0.346	0.801709
STM0884	STM0884	putative inner membrane protein; homology to SgaT from Vibrio	0.053	0.054	0.048	0.047	0.038	0.043	0.802
ffh	STM2677	4.5S-RNP protein, GTP binding export factor, part of signal recognition particle with 4.5 RNA	0.796	0.629	0.742	0.704	0.563	0.532	0.802159
pduS	STM2053	Propanediol utilization: polyhedral bodies	0.114	0.163	0.138	0.142	0.079	0.121	0.802333
yneG	STM1526	putative cytoplasmic protein	0.16	0.23	0.267	0.198	0.17	0.187	0.802769
rplI	STM4394	50S ribosomal subunit protein L9	4.477	3.93	5.823	3.833	3.404	3.559	0.802845
yhiN	STM3588	putative periplasmic protein	0.621	0.626	0.635	0.596	0.482	0.442	0.802905
tonB	STM1737	energy transducer; uptake of iron, cyanocobalimin; sensitivity to phages, colicins	0.312	0.274	0.276	0.25	0.219	0.199	0.803224
STM2604	STM2604	Gifsy-1 prophage: similar to head protein gpshp of phage 21	0.122	0.164	0.169	0.134	0.101	0.169	0.803391
STM0020	STM0020	putative cytoplasmic protein	0.023	0.029	0.499	0.025	0.022	0.023	0.803462
yifL	STM3946	putative outer membrane lipoprotein	5.065	5.487	4.154	3.884	3.755	4.626	0.803746
abrB	STM0729	putative transport protein	0.158	0.182	0.252	0.144	0.144	0.151	0.803827
STM4433	STM4433	putative thiamine pyrophosphate-requiring enzyme, oxidoreductase family	0.101	0.098	0.094	0.091	0.068	0.079	0.803834
envF	STM1240	putative envelope lipoprotein	0.076	0.088	0.095	0.059	0.08	0.075	0.803869
lldR	STM3693	putative transcriptional regulator for lct operon (GntR family)	0.072	0.087	0.079	0.061	0.075	0.056	0.803957
yjjK	STM4581	putative ABC superfamily (atp_bind) transport protein	5.299	3.554	4.543	3.888	4.054	3.093	0.804119
citE2	STM0060	putative citrate lyase beta chain (acyl lyase subunit)	0.093	0.09	0.07	0.079	0.06	0.08	0.80423
srmB	STM2643	ATP-dependent RNA helicase	0.842	0.476	0.623	0.562	0.503	0.445	0.804267
ptpS	STM2949	putative synthase	0.69	0.603	2.102	0.683	0.629	0.398	0.804394
ycaR	STM0987	putative inner membrane protein	0.866	0.613	0.727	0.894	0.512	0.437	0.804443
glnB	STM2561	regulatory protein (P-II) for nitrogen assimilation by glutamine synthetase (ATase)	0.839	1.046	0.474	0.773	0.741	0.537	0.804567
STM2010	STM2010	putative cytoplasmic protein	0.193	0.179	0.122	0.122	0.193	0.127	0.80486
yaeL	STM0223	putative membrane-associated Zn-dependent protease	0.396	0.34	0.21	0.328	0.253	0.247	0.804918
ybbV	STM0521	putative cytoplasmic protein	0.015	0.061	0.029	0.03	0.01	0.085	0.805574
finP	PSLT072		0.055	0.071	0.101	0.062	0.053	0.057	0.805853
STM0351	STM0351	putative cation efflux system protein	0.093	0.099	0.116	0.08	0.069	0.092	0.805886
rpmB	STM3728	50S ribosomal subunit protein L28	7.771	7.823	8.613	7.776	7.239	4.452	0.805916
tyrP	STM1937	HAAAP family, tyrosine-specific transport protein	0.203	0.241	0.243	0.203	0.2	0.181	0.806711
STM2713	STM2713	Fels-2 prophage: similar to protein from phage CTX	0.044	0.046	0.059	0.043	0.029	0.041	0.806849
allP	STM0522	putative NCS1 family, allantoin transport protein	0.015	0.024	0.022	0.02	0.014	0.02	0.807185
fumC	STM1469	fumarase C (fumarate hydratase Class II)	2.324	1.798	1.939	1.591	1.931	1.248	0.807194
STM1849	STM1849	putative inner membrane protein	0.343	0.328	0.325	0.24	0.335	0.231	0.807388
rluA	STM0095	23S rRNA pseudouridylate 746 synthase	1.246	1.181	1.267	0.916	1.21	0.92	0.807802
pduA	STM2038	Propanediol utilization: polyhedral bodies	0.077	0.135	0.089	0.108	0.037	0.093	0.807817
STM3378	STM3378	putative inner membrane protein	0.692	0.61	0.683	0.434	0.658	0.589	0.808207
apaH	STM0088	diadenosine tetraphosphatase	1.07	1.05	0.957	0.946	0.847	0.763	0.808308
ybdJ	STM0582	putative inner membrane protein	1.125	0.827	0.907	0.983	0.697	0.576	0.808715
acrR	STM0477	acrAB operon repressor (TetR/AcrR family)	1.178	0.829	1.933	1.005	0.833	1.033	0.80877
yadF	STM0171	putative carbonic anhydrase	1.953	1.163	1.68	1.76	1.112	1.284	0.809254
STM3154	STM3154	putative ATP-dependent RNA helicase-like protein	2.194	2.146	2.713	2.334	1.853	1.298	0.810053
yjcG	STM4273	putative SSS family transport protein	0.412	0.292	0.448	0.337	0.415	0.266	0.810257
stbD	STM0337	putative fimbriae; usher	0.082	0.071	0.067	0.067	0.058	0.049	0.810291
hemD	STM3937	uroporphyrinogen III synthase	3.124	3.957	4.741	3.378	3.434	2.842	0.81033
rplY	STM2224	50S ribosomal subunit protein L25	4.624	6.216	3.792	4.837	4.224	2.575	0.810354
SL1344-0232	GL031266_salt8_244g10_p2kP038_ORF_102	SL1344 specific gene	0.329	0.262	0.325	0.268	0.273	0.25	0.810704
STM4425	STM4425	putative dehydrogenase	0.122	0.109	0.128	0.125	0.097	0.08	0.811392
infB	STM3286	protein chain initiation factor IF-2	5.597	3.683	7.111	5.173	4.495	4.029	0.811461
STM1575	STM1575	putative transcriptional regulator, TetR family	0.572	0.63	0.7	0.553	0.502	0.482	0.811867
yjeT	STM4365	putative inner membrane protein	0.475	0.77	0.978	0.839	0.487	0.598	0.811908
kdpC	STM0704	P-type ATPase, high-affinity potassium transport system, C chain	0.256	0.367	0.372	0.321	0.331	0.249	0.811917
STM3736	STM3736	putative transcriptional regulator, LysR family	0.237	0.282	0.223	0.225	0.198	0.16	0.812034
yhhK	STM3565	putative acetyltransferase	0.582	0.73	0.769	0.62	0.645	0.521	0.812095
yegS	STM2140	putative diacylglycerol kinase catalytic domain	2.109	1.684	1.361	1.562	1.399	1.172	0.812456
ugpB	STM3557	ABC superfamily (peri_perm), sn-glycerol 3-phosphate transport protein	1.379	0.928	0.804	0.783	0.78	0.702	0.81255
mreD	STM3372	rod shape-determining protein	1.531	1.314	1.155	1.347	1.149	0.787	0.812753
lig	STM2427	DNA ligase	0.34	0.443	0.687	0.413	0.373	0.303	0.812762
STM2745	STM2745	putative inner membrane protein	0.179	0.203	0.16	0.135	0.169	0.135	0.812828
PSLT033	PSLT033	putative inner membrane protein	1.363	1.361	1.58	1.039	1.121	1.168	0.812941
STM1948	STM1948	putative inner membrane protein	1.664	1.654	1.252	1.427	1.392	1.224	0.812979
ycbB	STM0995	putative periplasmic protein	0.622	0.623	0.616	0.624	0.467	0.444	0.813151
STM1410	STM1410	putative cytoplasmic protein	11.58	0.025	33.088	179.492	0.569	8.175	0.813155
STM0019	STM0019	putative hydroxymethyltransferase	0.037	0.046	0.076	0.034	0.044	0.035	0.813284
tdcD	STM3242	propionate kinase/acetate kinase II, anaerobic	0.138	0.088	4.285	0.105	0.132	0.102	0.813284
prgI	STM2873	cell invasion protein; cytoplasmic	32.868	26.123	34.766	26.977	21.353	33.169	0.81337
yggG	STM3077	putative Zn-dependent proteases with possible chaperone function	1.34	1.156	1.249	0.731	1.126	1.275	0.813629
prpA	STM1853	serine/threonine protein phosphatase	0.313	0.336	0.281	0.211	0.321	0.244	0.813795
nfo	STM2203	endonuclease IV	1.21	0.793	1.022	1.133	0.874	0.581	0.813807
spf	STM4000	spot 42 RNA, inhibition of DNA synthesis	16.8574	26.52	6.1624	27.9972	11.7176	7.8706	0.813823
ydeJ	STM1514	putative Competence-damaged protein	0.182	0.193	0.146	0.131	0.142	0.175	0.814319
STM4419	STM4419	sugar (and other) transporter	0.097	0.096	0.077	0.085	0.073	0.077	0.814341
SL1344-0195	GL031104_Salt7_514b05_p1k_ORF_45	SL1344 specific gene	0.149	0.185	0.201	0.159	0.132	0.163	0.814481
STM4211	STM4211	putative phage tail protein	0.16	0.205	0.192	0.166	0.145	0.159	0.814685
STM1636	STM1636	putative ABC-type transport system probable membrane spanning protein	0.035	0.036	0.039	0.029	0.029	0.03	0.81471
pspF	STM1691	transcription activator	0.144	0.14	0.139	0.14	0.106	0.1	0.814735
caiT	STM0074	putative BCCT family, betaine/carnitine/choline transport protein	0.02	0.023	0.022	0.016	0.02	0.018	0.814801
kdsB	STM0988	CTP:CMP-3-deoxy-D-manno-octulosonate transferase	0.348	0.317	0.23	0.353	0.253	0.193	0.814876
secF	STM0408	preprotein translocase, IISP family, membrane subunit	0.818	0.645	1.093	0.811	0.618	0.592	0.815374
SL1344-0132	GL029194_salt11_470a12_q1k_ORF_113	SL1344 specific gene	0.047	0.046	0.052	0.038	0.039	0.038	0.815542
ygiR	STM3168	putative Fe-S oxidoreductase family 2	0.389	0.252	0.317	0.3	0.24	0.24	0.815559
STM3354	STM3354	putative tartrate dehydratase beta subunit	0.108	0.106	0.093	0.081	0.084	0.095	0.815687
ybgF	STM0750	putative periplasmic protein	14.497	6.126	9.475	9.769	8.061	5.873	0.816182
yigW	STM3976	putative hydrolase of PHP superfamily	1.441	1.57	1.655	1.827	1.036	1.112	0.816272
ybiP	STM0834	putative Integral membrane protein	0.133	0.288	0.149	0.141	0.129	0.099	0.81651
STM4466	STM4466	putative carbamate kinase	0.112	0.086	0.098	0.094	0.079	0.069	0.816536
ftsK	STM0960	cell division protein, required for cell division and chromosome partitioning	4.587	4.485	3.215	4.354	3.364	3.357	0.816838
iclR	STM4187	acetate operon transcriptional repressor (IclR family)	1.547	1.139	1.378	1.06	1.279	1.052	0.816861
purK	STM0533	phosphoribosylaminoimidazole carboxylase = AIR carboxylase, CO(2)-fixing subunit	10.549	10.474	10.294	8.952	10.735	6.526	0.817229
STM1147	STM1147	putative ACR related to the C-terminal domain of histone macroH2A1	0.603	0.687	0.611	0.617	0.434	0.465	0.817275
yjbF	STM4223	putative outer membrane lipoprotein	0.136	0.201	0.116	0.107	0.12	0.107	0.817418
iadA	STM4512	isoaspartyl dipeptidase	0.44	0.494	0.522	0.475	0.362	0.383	0.817473
ilvG	STM3901	acetolactate synthase II, large subunit, fragment 1, cryptic	0.908	1.032	1.045	1	0.646	0.931	0.817927
rbsB	STM3884	ABC superfamily (peri_perm), D-ribose transport protein	0.6	0.658	0.589	0.613	0.426	0.453	0.81816
STM4209	STM4209	putative inner membrane protein	0.469	0.425	0.375	0.25	0.355	0.474	0.818326
yhhT	STM3582	putative PerM family permease	0.363	0.317	0.329	0.307	0.274	0.232	0.818332
nrdH	STM2805	glutaredoxin-like protein; hydrogen donor	0.094	0.102	0.064	0.082	0.055	0.101	0.818537
SL1344-0155	GL031055_salt8_293f03_p2kA516_ORF_370	SL1344 specific gene	0.029	0.04	0.058	0.025	0.036	0.039	0.818545
speD	STM0165	S-adenosylmethionine decarboxylase, proenzyme	2.162	1.171	1.861	1.513	1.406	1.662	0.818601
deaD	STM3280	cysteine sulfinate desulfinase	0.48	0.547	0.612	0.534	0.449	0.375	0.819003
STM4537	STM4537	putative PTS permease	0.067	0.078	0.08	0.069	0.07	0.054	0.819129
wzc	STM2116	putative tyrosine-protein kinase in colanic acid export	0.05	0.051	0.049	0.039	0.041	0.043	0.819349
orf5	PSLT015		0.149	0.143	0.139	0.109	0.12	0.123	0.819411
STM1243	STM1243	homology with cold shock proteins	0.228	0.165	0.16	0.143	0.116	0.149	0.819426
yebB	STM1897	putative periplasmic protein	0.101	0.102	0.095	0.099	0.083	0.069	0.819469
sitA	STM2861	Salmonella iron transporter: fur regulated	0.338	0.284	0.286	0.183	0.276	0.255	0.819598
yceO	STM1159	putative inner membrane protein	0.088	0.101	0.084	0.07	0.08	0.067	0.819606
radA	STM4579	putative ATP-dependent protease, DNA repair protein	1.12	1.358	1.644	1.146	1.213	0.993	0.819908
livG	STM3561	ABC superfamily (atp_bind), branched-chain amino acid transporter, high-affinity	0.135	0.183	0.181	0.18	0.118	0.154	0.820125
accD	STM2366	acetylCoA carboxylase, beta subunit	4.994	3.786	5.183	4.71	4.08	3.577	0.82026
STM4198	STM4198	putative cytoplasmic protein	0.121	0.132	0.105	0.104	0.099	0.095	0.820374
rpsR	STM4393	30S ribosomal subunit protein S18	2.844	2.431	3.617	2.472	2.531	2.03	0.820382
lpxA	STM0228	UDP-N-acetylglucosamine acetyltransferase	0.99	0.857	1.076	1.207	0.787	0.564	0.820386
yqhA	STM3153	putative membrane-associated protein	1.325	1.097	1.231	1.052	1.122	0.873	0.820508
glyQ	STM3656	glycine tRNA synthetase, alpha subunit	1.744	1.274	1.815	2.318	1.205	1.05	0.820761
STM0279	STM0279	putative cytoplasmic protein	0.073	0.082	0.079	0.051	0.066	0.081	0.820804
yrbA	STM3308	putative transcriptional regulator (BolA family)	7.548	4.519	4.384	5.608	3.979	2.289	0.821045
ybdA	STM0593	putative POT family transport protein	0.094	0.117	0.113	0.123	0.07	0.093	0.82177
STM1667	STM1667	putative thiol peroxidase	0.042	0.054	0.26	0.033	0.053	0.05	0.821977
STM2005	STM2005	putative endoprotease	0.057	0.053	0.054	0.055	0.043	0.037	0.822149
SL1344-0201	GL031110_Salt7_514b05_p1k_ORF_51	SL1344 specific gene	0.104	0.106	0.125	0.083	0.095	0.084	0.822346
yebW	STM1852	putative inner membrane lipoprotein	0.502	0.409	0.287	0.29	0.375	0.35	0.822449
STM1056	STM1056	Gifsy-2 prophage; Homolog of msgA	0.236	0.178	0.251	0.227	0.182	0.177	0.822454
STM3696	STM3696	putative transcriptional regulator	0.171	0.167	0.15	0.163	0.142	0.112	0.822586
STM0267	STM0267	putative cytoplasmic protein	0.164	0.178	0.19	0.158	0.142	0.14	0.822756
stfF	STM0199	putative minor fimbrial subunit	0.073	0.072	0.07	0.077	0.05	0.054	0.822784
ydiU	STM1345	putative cytoplasmic protein	0.312	0.31	0.311	0.246	0.262	0.26	0.822829
hemK	STM1775	putative protoporphyrinogen oxidase	0.79	0.79	0.59	0.818	0.693	0.485	0.823093
glpD	STM3526	sn-glycerol-3-phosphate dehydrogenase (aerobic)	54.104	36.193	30.442	29.046	30.924	29.47	0.823435
proQ	STM1846	activator of proP	4.14	3.471	3.875	4.156	3.311	2.363	0.823685
rbsC	STM3883	ABC superfamily (membrane), D-ribose high-affinity transport protein (1st module, ATP-binding subunit)	0.169	0.166	0.177	0.141	0.14	0.137	0.824396
yabI	STM0105	putative DedA family, membrane protein	0.767	0.683	0.797	0.706	0.576	0.622	0.824538
STM1868A	STM1868A	lytic enzyme	0.215	0.327	0.354	0.288	0.286	0.238	0.824576
hin	STM2772	H inversion: regulation of flagellar gene expression by site-specific inversion of DNA	0.389	0.3645	0.3105	0.352	0.2925	0.264	0.824885
rluC	STM1187	23S rRNA pseudouridylate synthase	0.432	0.356	0.396	0.41	0.306	0.278	0.825065
talB	STM0007	transaldolase B	6.348	4.027	9.649	7.065	4.214	4.829	0.825248
hpaF	STM1104	4-hydroxyphenylacetate catabolism	0.648	0.61	0.753	0.575	0.532	0.5	0.825293
PSLT067	PSLT067	putative cytoplasmic protein	1.587	1.454	1.505	1.017	1.222	1.542	0.82532
yiaN	STM3672	putative DedA family, membrane protein	0.073	0.069	0.057	0.059	0.058	0.054	0.825484
proS	STM0242	proline tRNA synthetase	1.039	0.608	1.025	0.978	0.71	0.873	0.825683
nadD	STM0645	putative Nicotinic acid mononucleotide adenylyltransferase	0.986	0.809	0.969	0.894	0.781	0.735	0.826231
STM2179	STM2179	putative sugar transporter	0.056	0.036	0.03	0.039	0.027	0.025	0.82633
STM3257	STM3257	putative tagatose 6-phosphate kinase 1	0.064	0.073	0.126	0.073	0.064	0.047	0.826439
yciU	STM1740	putative cytoplasmic protein	1.191	1.155	0.903	1.204	0.86	0.84	0.826455
yqgD	STM3089	putative inner membrane protein	3.017	2.621	2.276	2.398	2.311	1.835	0.826599
polB	STM0097	DNA polymerase II and and 3' --> 5' exonuclease	0.825	0.708	0.806	0.625	0.767	0.617	0.826644
yffH	STM2477	putative pyrophosphohydrolase	0.355	0.359	0.248	0.28	0.35	0.258	0.826774
STM1129	STM1129	putative inner membrane protein	0.06	0.058	0.045	0.057	0.044	0.044	0.826987
yacC	STM0167	putative periplasmic protein	0.542	0.593	0.427	0.439	0.487	0.422	0.827503
STM1858	STM1858	putative cytoplasmic protein	0.421	0.439	0.313	0.321	0.363	0.363	0.827607
STM3377	STM3377	putative nitrate reductase	0.447	0.305	0.35	0.333	0.284	0.257	0.827619
fixB	STM0076	putative electron transfer flavoprotein, carnitine metabolism	0.11	0.16	0.15	0.16	0.088	0.136	0.827858
STM0284	STM0284	putative shiga-like toxin A subunit	0.191	0.253	0.343	0.247	0.178	0.209	0.82788
ilvN	STM3795	acetolactate synthase I, small subunit	0.501	0.287	0.419	0.311	0.396	0.339	0.827951
nfi	STM4168	endonuclease V (deoxyinosine 3'endoduclease)	0.658	0.578	0.607	0.582	0.531	0.411	0.828129
STM2275	STM2275	putative regulatory protein, gntR family	0.095	0.119	0.107	0.085	0.089	0.092	0.828225
yafH	STM0309	putative acyl-CoA dehydrogenase	0.218	0.172	0.216	0.171	0.182	0.184	0.828275
pyrL	STM4461	pyrBI operon leader peptide	0.308	0.261	0.391	0.296	0.261	0.215	0.828399
thiF	STM4162	catalyzes the adenylation of thisS as part of thiazole synthesis, also with ThiI it catalyses the transfer of sulfur from cysteine to the ThiS enzyme	0.097	0.092	0.117	0.09	0.073	0.079	0.8285
sgbU	STM3676	putative 3-hexulose-6-phosphate isomerase	0.128	0.163	0.23	0.138	0.144	0.124	0.828642
csgA	STM1144	curlin major subunit, coiled surface structures; cryptic	0.301	0.2965	0.3325	0.206	0.264	0.2855	0.828818
ycfM	STM1207	putative outer membrane lipoprotein	4.518	3.227	3.065	2.193	2.973	2.935	0.828861
SL1344-0227	GL031261_salt8_244g10_p2kP038_ORF_96	SL1344 specific gene	0.161	0.203	0.172	0.169	0.128	0.134	0.82897
ydcI	STM1625	putative transcriptional regulators, LysR family	0.255	0.212	0.219	0.194	0.155	0.199	0.828994
ybfF	STM0696	putative enzyme	0.891	0.814	0.743	0.886	0.591	0.587	0.829078
fldA	STM0694	flavodoxin 1	4.988	3.981	2.427	3.29	5.503	1.986	0.829086
SL1344-0204	GL031114_Salt7_514b05_p1k_ORF_55	SL1344 specific gene	0.069	0.076	0.077	0.065	0.055	0.07	0.829172
STM4597	STM4597	putative periplasmic protein	0.432	0.364	0.432	0.36	0.358	0.357	0.82947
exbD	STM3158	uptake of enterochelin; tonB-dependent uptake of B colicins	0.678	0.575	0.471	0.458	0.53	0.447	0.829498
tdh	STM3708	threonine 3-dehydrogenase	2.013	1.819	2.038	2.061	1.394	1.621	0.829591
ruvC	STM1898	Holliday junction nuclease	0.366	0.399	0.441	0.419	0.333	0.26	0.829668
yhgE	STM3499	putative inner membrane protein	0.156	0.161	0.132	0.147	0.124	0.119	0.829795
tsr	STM4533	methyl-accepting chemotaxis protein I, serine sensor receptor	8.708	6.583	5.065	7.197	5.766	3.928	0.829804
pyrF	STM1707	orotidine-5'-phosphate decarboxylase	0.833	0.82	0.814	0.75	0.697	0.603	0.829959
acnB	STM0158	aconitate hydratase 2	7.551	4.748	10.526	6.537	6.683	5.637	0.830096
STM1003	STM1003	putative transcriptional regulator, Lrp family	0.021	0.029	0.028	0.023	0.026	0.021	0.830135
celF	STM1316	phospho-beta-glucosidase (cellobiose-6-phosphate hydrolase)	0.079	0.11	0.087	0.067	0.075	0.075	0.830258
smvA	STM1574	Methyl viologen resistance	0.448	0.41	0.521	0.428	0.439	0.274	0.830376
STM2545	STM2545	putative rRNA methylase	1.171	0.897	0.811	0.942	0.746	0.589	0.830824
STM1612	STM1612	putative cellulase protein	0.352	0.269	0.385	0.297	0.303	0.278	0.830881
STM0352	STM0352	putative cation efflux pump	0.028	0.036	0.015	0.021	0.024	0.025	0.831059
trpS2	STM4508	putative tryptophanyl-tRNA synthetase	0.134	0.111	0.131	0.143	0.096	0.094	0.831075
STM4216	STM4216	putative inner membrane protein	0.033	0.045	0.036	0.029	0.028	0.033	0.831229
ygaM	STM2802	putative inner membrane protein	14.703	17.394	8.43	7.751	12.344	19.09	0.831382
STM1040	STM1040	Gifsy-2 prophage; probable minor tail protein	0.048	0.046	0.045	0.036	0.037	0.042	0.831432
yneI	STM1524	putative succinate-semialdehyde dehydrogenase	0.058	0.06	0.113	0.046	0.054	0.05	0.831552
oat	STM3218	putative acetylornithine aminotransferase	0.245	0.218	0.22	0.184	0.177	0.188	0.83156
traC	PSLT088		0.045	0.043	0.04	0.042	0.033	0.033	0.831682
STM3256	STM3256	putative phosphotransferase system mannitol/fructose-specific IIA domain	0.085	0.08	0.086	0.085	0.066	0.063	0.831794
STM3259	STM3259	PTS family galactitol-specific enzyme IIB	0.999	2.017	1.433	1.423	1.009	1.18	0.831917
xapR	STM2420	regulator for XapA (LysR family)	0.088	0.09	0.079	0.069	0.078	0.073	0.832287
STM4435	STM4435	putative cytoplasmic protein	0.043	0.053	0.052	0.042	0.045	0.043	0.83299
STM2527	STM2527	putative polyferredoxin	1.184	1	1.22	1.009	0.962	0.989	0.833174
ygdD	STM2981	putative small membrane protein	0.467	0.391	0.451	0.442	0.372	0.323	0.83345
dcd	STM2121	dUTPase	1.77	2.252	2.181	2.343	2.08	1.234	0.833799
ydhE	STM1425	putative MATE family transport protein	0.261	0.202	0.222	0.166	0.197	0.194	0.833884
ygbL	STM2916	putative fuculose phosphate aldolase	0.069	0.083	4.985	0.091	0.064	0.057	0.834233
nusG	STM4148	component in transcription antitermination	5.016	4.538	6.292	5.266	4.388	3.173	0.834414
STM1843	STM1843	putative transport protein	0.097	0.109	0.12	0.074	0.124	0.082	0.834442
STM0575	STM0575	putative inner membrane protein	0.151	0.141	0.145	0.109	0.129	0.126	0.834502
STM3052	STM3052	putative outer membrane protein	0.079	0.103	5.519	0.083	0.089	0.086	0.834613
STM2607	STM2607	Gifsy-1 prophage: similar to head to tail joining protein	0.071	0.089	0.056	0.052	0.058	0.069	0.834645
STM3082	STM3082	putative zinc-binding dehydrogenase	0.13	0.096	0.12	0.101	0.107	0.093	0.834734
phrB	STM0709	deoxyribodipyrimidine photolyase (photoreactivation)	3.636	3.936	3.994	2.804	4.099	3.087	0.834851
STM0770	STM0770	putative ABC transport protein	0.088	0.114	0.161	0.098	0.1	0.088	0.834958
ybgS	STM0759	putative homeobox protein	14.205	10.659	5.035	6.787	8.025	12.943	0.834967
yliA	STM0848	putative ATPase components of ABC-type transport system, contain duplicated ATPase domain	1.714	1.929	1.819	1.71	1.556	1.317	0.835022
ssaH	STM1407	Secretion system apparatus	0.071	0.066	0.474	0.069	0.054	0.056	0.835382
icdA	STM1238	isocitrate dehydrogenase in e14 prophage, specific for NADP+	20.677	14.293	20.044	14.203	17.098	19.334	0.835407
STM3737	STM3737	putative Zn-dependent hydrolase, including glyoxylases	0.127	0.128	2.848	0.111	0.103	0.107	0.835548
STM0277	STM0277	putative cytoplasmic protein	0.072	0.068	0.072	0.064	0.054	0.063	0.83555
nagZ	STM1209	putative glycosyl hydrolase	2.305	2.61	1.655	1.511	2.231	2.12	0.835659
ybiV(2)	STM0840	putative hydrolase of the HAD superfamily	0.492	0.433	0.38	0.463	0.378	0.271	0.835974
yqjK	STM3231	putative inner membrane protein	6.551	7.244	4.203	6.207	6.448	4.104	0.835982
STM2753	STM2753	putative dehydrogenase	0.173	0.192	0.234	0.198	0.162	0.129	0.836159
fhuE	STM1204	outer membrane receptor for Fe(III)-coprogen, Fe(III)-ferrioxamine B and Fe(III)-rhodotrulic acid uptake	0.073	0.082	0.083	0.068	0.073	0.065	0.83644
PSLT061	PSLT061	putative inner membrane protein	0.09	0.148	0.117	0.112	0.09	0.093	0.836492
argI	STM4469	ornithine carbamoyltransferase 1	0.25	0.206	0.248	0.237	0.207	0.182	0.836524
STM2341	STM2341	putative transketolase	0.14	0.127	0.174	0.135	0.096	0.124	0.836657
STM4427	STM4427	putative endonuclease	0.15	0.244	0.182	0.171	0.136	0.152	0.836992
yqiC	STM3196	putative cytoplasmic protein	1.14	0.997	0.828	0.954	0.908	0.672	0.837477
phnT	STM0428	2-aminoethylphosphonate transporter,ATPase component	0.203	0.233	0.216	0.18	0.197	0.167	0.83759
STM0098	STM0098	putative secreted protein	0.219	0.221	0.165	0.21	0.173	0.17	0.837775
mobB	STM3993	molybdopterin-guanine dinucleotide biosynthesis protein B, GTP-binding	0.222	0.295	0.281	0.229	0.227	0.251	0.837797
argG	STM3290	argininosuccinate synthetase	0.843	0.728	0.724	0.552	0.629	0.654	0.838027
STM0272	STM0272	putative ATPase with chaperone activity; Homolog of Yersinia clpB	0.4	0.552	0.414	0.407	0.286	0.359	0.838207
entA	STM0598	2,3-dihydro-2,3-dihydroxybenzoate dehydrogenase	0.118	0.094	0.116	0.101	0.097	0.094	0.838718
ssaJ	STM1409	Secretion system apparatus: homology with the yscJ/mxiJ/prgK family of lipoproteins	0.027	0.024	0.015	0.017	0.02	0.024	0.838852
livJ	STM3567	ABC superfamily (bind_prot), branched-chain amino acid transporter, high-affinity	0.311	0.259	0.295	0.197	0.254	0.303	0.838994
SL1344-0191	GL031099_Salt7_514b05_p1k_ORF_38	SL1344 specific gene	0.338	0.202	0.272	0.281	0.216	0.196	0.839273
ydeD	STM1517	putative permease, integral membrane protein	0.065	0.059	0.056	0.059	0.049	0.042	0.839293
cueO	STM0168	putative multicopper oxidase	0.336	0.336	0.377	0.255	0.321	0.274	0.839317
STM2903	STM2903	putative cytoplasmic protein	0.288	0.308	0.158	0.272	0.297	0.175	0.83958
STM0610	STM0610	putative component of anaerobic dehydrogenases	0.041	0.048	0.051	0.039	0.042	0.04	0.839879
ybhR	STM0815	putative ABC superfamily (membrane) transport protein	0.287	0.263	0.215	0.222	0.216	0.225	0.840183
aarF	STM3972	putative regulator in ubiquinone biosynthesis	1.945	1.901	2.158	1.937	1.482	1.521	0.840329
STM2620	STM2620	Gifsy-1 prophage	0.229	0.224	0.435	0.193	0.175	0.211	0.840344
STM4210	STM4210	putative methyl-accepting chemotaxis protein	0.159	0.199	0.175	0.154	0.135	0.153	0.840383
phoU	STM3853	regulatory gene for high affinity phosphate uptake	1.511	1.881	1.061	0.637	1.951	1.648	0.840466
oadB	STM3351	putative sodium ion pump oxaloacetate decarboxylase beta chain	0.556	0.619	0.352	0.48	0.567	0.375	0.840512
SL1344-0096	GL029075_salt8_171c08_p1k_ORF_120	SL1344 specific gene	0.077	0.079	0.097	0.053	0.07	0.079	0.840827
ycfR	STM1214	putative outer membrane protein	1.538	1.928	1.511	1.084	2.343	0.852	0.84099
bcfE	STM0025	fimbrial subunit	0.048	0.047	0.056	0.035	0.04	0.047	0.841074
artP	STM0891	ABC superfamily (atp&memb), arginine transport system	2.504	1.677	0.983	1.66	1.62	1.044	0.841217
yajI	STM0414	putative outer membrane lipoprotein	0.671	0.545	0.647	0.56	0.557	0.517	0.841279
yiaD	STM3645	putative outer membrane lipoprotein	0.865	0.915	0.933	0.794	0.794	0.724	0.84147
STM0057	STM0057	putative citrate-sodium symport	0.06	0.076	0.053	0.045	0.055	0.052	0.841476
ytfN	STM4410	putative periplasmic protein	0.482	0.415	0.49	0.464	0.394	0.365	0.841502
ybaL	STM0492	putative CPA2 family transport protein	1.193	1.552	1.604	1.541	1.474	0.981	0.841585
STM3927	STM3927	putative inner membrane protein	1.876	2.904	2.257	2.685	1.633	1.563	0.841586
rhuM	STM3755	putative cytoplasmic protein	1.0995	1.1075	0.631	1.0055	0.903	0.873	0.841717
misL	STM3757	putative autotransported protein	0.175	0.151	0.181	0.145	0.149	0.148	0.841849
STM4510	STM4510	putative aspartate racemase	0.874	0.865	0.828	0.721	0.767	0.699	0.842144
STM2173	STM2173	putative cytoplasmic protein	1	1.356	0.367	0.688	0.899	0.966	0.842251
SL1344-0187	GL031095_Salt7_514b05_p1k_ORF_34	SL1344 specific gene	0.13	0.107	0.131	0.11	0.102	0.117	0.842267
STM2452	STM2452	putative inner membrane protein	0.248	0.233	0.16	0.215	0.227	0.155	0.842512
trbC	PSLT094		0.038	0.035	0.038	0.042	0.027	0.029	0.843115
putA	STM1124	bifunctional in plasma membrane proline dehydrogenase and pyrroline-5-carboxylate dehydrogenase OR in cytoplasm a transcriptional repressor	4.094	2.678	2.144	3.242	2.161	1.643	0.843124
yliD	STM0851	putative ABC transporter inner membrane component	0.239	0.277	0.238	0.213	0.21	0.183	0.843242
mioC	STM3875	initiation of chromosome replication	2.664	2.179	1.484	1.918	2.352	1.376	0.843421
citT	STM0618	DASS family, citrate:succinate transport (antiport) protein	0.211	0.197	0.17	0.156	0.169	0.174	0.84344
pmrF	STM2298	putative glycosyl transferase	3.835	2.716	3.426	3.685	2.491	2.629	0.84349
STM3599	STM3599	putative inner membrane protein	0.174	0.177	0.155	0.18	0.144	0.122	0.843559
STM0331	STM0331	putative fumarylacetoacetate (FAA) hydrolase	0.042	0.043	0.035	0.035	0.041	0.031	0.843636
STM3126	STM3126	putative amino acid transporter	0.056	0.053	0.021	0.052	0.043	0.04	0.843791
STM3141	STM3141	molybdenum-binding periplasmic protein	0.326	0.352	0.281	0.209	0.331	0.301	0.84391
yfcG	STM2349	putative glutathione S-transferase	0.475	0.367	0.425	0.458	0.325	0.31	0.843946
stfA	STM0195	putative fimbrial subunit	0.22	0.167	0.211	0.17	0.167	0.199	0.844093
srgB	PSLT010		0.103	0.111	0.085	0.097	0.088	0.077	0.844134
basR	STM4292	response regulator in two-component regulatory system with BasS (OmpR family)	1.631	1.126	1.62	1.389	1.483	1.243	0.844481
ybaB	STM0485	putative cytoplasmic protein	8.001	5.758	6.446	8.622	5.12	3.654	0.844485
STM4309	STM4309	putative periplasmic or exported protein	0.071	0.067	0.072	0.07	0.056	0.055	0.844548
yeeO	STM2013	putative MATE family transport protein	0.09	0.098	0.095	0.086	0.077	0.078	0.844574
dacA	STM0637	D-alanyl-D-alanine carboxypeptidase, penicillin-binding protein 5	4.607	4.835	5.088	4.737	3.991	3.607	0.844982
yhfC	STM3473	putative MFS family transport protein	0.523	0.505	0.476	0.436	0.501	0.356	0.845214
thiM	STM2147	hydoxyethylthiazole kinase (THZ kinase)	1.156	1.115	0.848	2.622	0.511	0.625	0.84535
ecnR	STM4337	putative bacterial regulatory protein, luxR family	1.83	1.869	1.328	1.274	1.923	1.512	0.845504
yaaU	STM0079	putative MFS family transport protein	0.143	0.15	5.258	0.13	0.118	0.133	0.84554
STM3772	STM3772	putative phosphotransferase system enzyme IIA	0.123	0.167	0.856	0.146	0.133	0.145	0.845553
STM1561	STM1561	putative outer membrane or secreted lipoprotein	0.26	0.241	0.254	0.216	0.203	0.226	0.84564
ribF	STM0045	flavokinase and FAD synthetase	0.666	0.573	0.573	0.594	0.472	0.406	0.845792
ssaI	STM1408	Secretion system apparatus	0.042	0.037	0.039	0.032	0.034	0.033	0.845895
PSLT065	PSLT065		0.231	0.625	0.565	0.574	0.41	0.464	0.845972
hycH	STM2846	processing of HycE (part of the FHL complex)	0.332	0.281	0.239	0.265	0.238	0.213	0.845982
rph	STM3734	RNase PH	2.104	1.586	1.926	1.971	1.694	1.297	0.846299
dgoA	STM3828	galactonate dehydratase in bifunctional: 2-oxo-3-deoxygalactonate 6-phosphate aldolase and galactonate dehydratase	0.073	0.1	0.086	0.081	0.068	0.07	0.846315
yjfK	STM4373	putative cytoplasmic protein	0.052	0.058	0.05	0.037	0.048	0.048	0.846366
srfA	STM1593	ssrAB activated gene	1.29	0.974	1.113	1.068	0.871	0.899	0.846489
yebE	STM1880	putative inner membrane protein	0.648	0.513	0.466	0.388	0.463	0.456	0.846594
STM2237	STM2237	putative inner membrane protein	0.123	0.113	0.142	0.116	0.107	0.091	0.846686
STM4242	STM4242	putative outer membrane or exported	0.318	0.277	0.277	0.243	0.225	0.236	0.846747
yhbJ	STM3323	putative P-loop-containing kinase	2.083	1.402	2.007	1.632	1.704	1.768	0.847247
STM3255	STM3255	putative phosphotransferase system fructose-specific component IIB	0.039	0.045	0.056	0.034	0.051	0.032	0.847593
glpG	STM3524	protein of glp regulon	5.587	3.227	2.599	3.56	2.946	1.953	0.84787
gcd	STM0169	glucose dehydrogenase	1.106	0.943	1.104	0.884	1.126	0.824	0.847885
emtA	STM1799	membrane-bound lytic murein transglycosylase E	0.983	0.695	1.054	0.921	0.788	0.798	0.847961
typA	STM4009	GTP-binding elongation factor family protein	3.591	2.646	3.838	3.459	3.009	2.713	0.847993
STM0810	STM0810	putative inner membrane protein	0.226	0.238	0.164	0.163	0.231	0.187	0.848084
STM2695	STM2695	Fels-2 prophage: similar to late control gene in phage	0.067	0.079	0.059	0.064	0.047	0.061	0.848127
ybeU	STM0657	putative cytoplasmic protein	0.055	0.07	0.047	0.048	0.047	0.045	0.84818
nxiA	STM2783	putative nickel transporter	0.323	0.234	0.327	0.256	0.278	0.289	0.848252
treR	STM4455	transcriptional repressor of treABC (GalR/LacI family)	0.178	0.16	0.165	0.183	0.135	0.111	0.848305
yjeP	STM4347	putative periplasmic binding protein	0.71	0.673	0.687	0.627	0.669	0.472	0.848376
hpaD	STM1103	4-hydroxyphenylacetate catabolism	0.402	0.362	0.387	0.289	0.348	0.352	0.848455
yhcG	STM3332	putative cytoplasmic protein	0.454	0.708	0.627	0.56	0.559	0.481	0.848491
pduJ	STM2045	Propanediol utilization: polyhedral bodies	0.123	0.105	0.245	0.099	0.099	0.116	0.848537
yjeS	STM4355	putative Fe-S protein	1.676	1.548	1	1.376	1.459	1.129	0.848565
citC	STM0624	citrate lyase synthetase (citrate (pro-3S)-lyase ligase	0.041	0.055	0.027	0.039	0.036	0.03	0.848618
yjbE	STM4222	putative outer membrane protein	0.399	0.452	0.446	0.386	0.396	0.355	0.848859
ybdH	STM0602	putative glycerol dehydrogenase	0.735	0.633	0.544	0.539	0.535	0.538	0.848864
SL1344-0180	GL031084_Salt7_514b05_p1k_ORF_22	SL1344 specific gene	0.093	0.091	0.072	0.082	0.074	0.076	0.849008
STM2959	STM2959	putative glycerate kinase 2	0.16	0.132	0.216	0.145	0.131	0.132	0.849085
ybeB	STM0642	putative ACR, homolog of plant Iojap protein	1.768	1.222	1.864	1.57	1.559	1.383	0.849259
yjdC	STM4322	putative bacterial regulatory protein, merR family	1.567	1.746	1.222	1.208	1.622	1.203	0.849295
STM2507	STM2507	putative inner membrane protein	0.244	0.19	0.32	0.185	0.192	0.251	0.849818
amyA	STM1963	cytoplasmic alpha-amylase	0.511	0.438	0.524	0.412	0.458	0.434	0.849826
hydG	STM4174	response regulator in two-component reguatory system with HydH, regulates hydrogenase 3 activity (EBP family)	0.551	0.628	0.68	0.454	0.61	0.549	0.849884
STM3355	STM3355	putative tartrate dehydratase alpha subunit	0.243	0.239	0.336	0.164	0.25	0.215	0.850096
ygdR	STM3007	putative POT family, peptide transport protein	1.614	2.171	5.874	1.205	2.099	2.486	0.850172
accC	STM3380	acetyl CoA carboxylase, biotin carboxylase subunit	4.337	3.405	4.181	4.362	3.657	2.817	0.850326
yjfJ	STM4371	putative Phage shock protein A, IM30, suppresses sigma54-dependent transcription	0.124	0.156	0.176	0.157	0.118	0.126	0.85034
yghB	STM3162	putative DedA family, membrane protein	0.67	0.464	0.543	0.502	0.472	0.416	0.850707
cutA	STM4324	putative periplasmic divalent cation tolerance protein; cytochrome c biogenesis	0.418	0.32	0.38	0.477	0.28	0.253	0.850776
STM2696	STM2696	Fels-2 prophage: similar to genes in phage phiCTX	0.021	0.03	0.034	0.022	0.028	0.027	0.850864
yifK	STM3930	putative APC family, amino-acid transport protein, permease protein	1.038	1.435	1.361	1.374	1.023	1.105	0.85091
atpC	STM3864	membrane-bound ATP synthase, F1 sector, epsilon-subunit	4.734	4.6895	5.5665	4.522	3.9035	3.703	0.850912
yhiR	STM3596	putative cytoplasmic protein	0.813	0.839	2.94	0.871	0.761	0.549	0.850935
yjbA	STM4226	putative inner membrane protein	0.226	0.176	0.258	0.228	0.195	0.16	0.850984
foxA	STM0364	ferrioxamine receptor	0.095	0.095	0.09	0.078	0.088	0.077	0.851071
ydgE	STM1483	putative membrane transporter of cations and cationic drugs	0.371	0.511	0.442	0.355	0.449	0.334	0.851108
yaiC	STM0385	putative diguanylate cyclase/phosphodiesterase domain 1	0.986	1.013	1.25	0.842	0.919	0.829	0.851369
ygdL	STM2987	paral putative enzyme	1.203	1.24	0.891	0.974	1.071	1.03	0.851392
STM1029	STM1029	Gifsy-2 prophage	0.081	0.084	0.064	0.071	0.066	0.07	0.851429
yiaO	STM3673	putative dicarboxylate-binding periplasmic protein	0.041	0.058	0.051	0.05	0.04	0.041	0.851859
ilvE	STM3903	branched-chain amino-acid aminotransferase	1.313	1.834	2.38	1.998	1.482	1.288	0.851897
glnD	STM0214	uridylyltransferase	0.399	0.392	0.503	0.347	0.335	0.338	0.852035
ppiA	STM3472	peptidyl-prolyl cis-trans isomerase A (rotamase A)	2.208	1.712	1.84	1.786	1.744	1.238	0.852246
btuF	STM0206	putative cobalamin periplasmic binding protein	0.504	0.538	0.517	0.56	0.401	0.381	0.852305
STM3038	STM3038	putative metalloendopeptidase	0.458	0.442	0.455	0.511	0.303	0.377	0.852557
yieH	STM3852	putative phosphatase/phosphohexomutase	0.981	1.137	1.289	0.913	1.173	0.851	0.852718
STM2359	STM2359	putative amino acid transporter	0.158	0.163	0.146	0.13	0.147	0.128	0.852772
pqaB	STM2301	putative melittin resistance protein, PqaB, affects polymycin B resistance and lipopolysaccharide synthesis	1.047	0.89	3.813	0.947	0.922	0.816	0.853055
ydgA	STM1466	putative periplasmic protein	2.857	1.973	2.544	2.496	1.976	2.073	0.853152
rplR	STM3424	50S ribosomal subunit protein L18	10.916	6.471	18.011	12.048	7.147	9.388	0.853376
stjB	STM4572	putative fimbrial usher protein	0.173	0.157	0.13	0.141	0.141	0.121	0.853444
yfeR	STM2424	putative transcriptional regulator, LysR family	0.115	0.119	0.138	0.11	0.107	0.089	0.853444
ybjG	STM0865	putative permease	1.116	0.747	0.563	0.864	0.773	0.388	0.853469
PSLT060	PSLT060	putative cytoplasmic protein	0.125	0.142	0.162	0.114	0.122	0.128	0.853499
cueR	STM0499	putative heavy metal transcriptional repressor (MerR family)	1.396	1.721	1.569	1.272	1.407	1.343	0.853748
lpxC	STM0134	UDP-3-O-acyl N-acetylglucosamine deacetylase	1.37	1.128	1.601	1.303	1.108	1.111	0.854435
hofB	STM0143	putative integral membrane protein involved in biogenesis of fimbriae (type IV pilin), protein transport, DNA uptake	0.071	0.095	0.089	0.068	0.084	0.077	0.854482
STM3079	STM3079	putative hydrolase or acyltransferase	0.113	0.16	0.13	0.102	0.136	0.099	0.85503
ydaO	STM1654	putative ATPase	0.605	0.348	0.5	0.441	0.377	0.47	0.855046
ybeL	STM0653	putative cytoplasmic protein	1.365	1.26	1.419	1.12	0.91	1.56	0.855058
STM1049	STM1049	Gifsy-2 prophage; probable tail fiber protein	0.356	0.404	0.429	0.308	0.338	0.396	0.855079
nuoA	STM2328	NADH dehydrogenase I chain A	1.892	1.552	2.119	2.215	1.577	1.213	0.855266
ytfE	STM4399	putative cell morphogenesis	0.169	0.161	3.494	0.14	0.153	0.141	0.855315
SL1344-0190	GL031098_Salt7_514b05_p1k_ORF_37	SL1344 specific gene	0.167	0.141	0.172	0.182	0.143	0.112	0.855379
bacA	STM3205	bacitracin resistance; possibly phosphorylates undecaprenol	0.174	0.193	0.205	0.147	0.189	0.162	0.855475
gpt	STM0317	guanine-hypoxanthine phosphoribosyltransferase	1.02	1.281	1.048	0.995	1.044	0.694	0.855591
yciL	STM1719	putative ribosomal large subunit pseudouridine synthase	0.452	0.461	0.504	0.518	0.391	0.303	0.855622
ugpE	STM3555	ABC superfamily (membrane),sn-glycerol 3-phosphate transport protein	0.225	0.192	0.23	0.185	0.231	0.167	0.855692
yeaA	STM1291	putative domain frequently associated with peptide methionine sulfoxide reductase	5.102	4.549	4.563	2.58	4.308	5.357	0.855766
citF2	STM0061	putativ bifunctional citrate lyase alpha chain/citrate-ACP transferase	0.066	0.07	8.96	0.06	0.064	0.056	0.855871
STM3906	STM3906	putative cytoplasmic protein	2.817	4.455	7.865	5.747	2.726	3.54	0.856004
sun	STM3408	putative rRNA methylase	1.077	1.19	1.153	1.16	1.075	0.771	0.856008
spvR	PSLT041		0.061	0.069	0.0605	0.0525	0.0565	0.048	0.856025
nrdF	STM2808	ribonucleoside-diphosphate reductase 2, beta subunit	0.315	0.323	0.252	0.231	0.3	0.283	0.85611
yjjX	STM4584	putative cytoplasmic protein	0.525	0.575	0.5	0.489	0.44	0.422	0.856115
ybiI	STM0825	putative DnaK suppressor protein	0.522	0.614	0.569	0.497	0.536	0.434	0.856166
leuO	STM0115	putative transcriptional regulator (LysR family)	0.055	0.072	0.086	0.06	0.055	0.071	0.856232
SL1344-0136	GL029220_salt11_470a12_q1k_ORF_148	SL1344 specific gene	0.108	0.099	0.07	0.086	0.077	0.092	0.856296
stdC	STM3027	putative fimbrial chaparone protein	0.455	0.609	1.089	0.518	0.468	0.585	0.856301
sufB	STM1370	putative ABC transporter	0.235	0.194	0.247	0.195	0.185	0.226	0.856453
STM1869	STM1869	Homology to phage-tail assembly proteins	0.097	0.117	0.105	0.11	0.087	0.076	0.856484
acpS	STM2577	holo-[acyl-carrier-protein] synthase, subunit (CoA:apo-[acyl-carrier-protein] pantetheinephosphotransferase, phosphopanthetheinyltransferase)	0.885	1.177	1	0.849	1.028	0.72	0.856534
maa	STM0472	maltose o-acetyltransferase	1.385	0.888	1.006	0.836	0.883	0.867	0.856638
STM2528	STM2528	putative dimethylsulfoxide reductase	0.183	0.36	0.362	0.336	0.272	0.321	0.856713
ispF	STM2929	2C-methyl-d-erythritol-2,4-cyclodiphosphate synthase	2.457	2.77	2.673	2.46	2.964	1.647	0.856716
ydhO	STM1432	putative cell wall-associated hydrolase	1.283	0.892	0.72	0.828	0.834	0.647	0.857042
STM3350	STM3350	putative inner membrane protein	0.45	0.527	0.529	0.484	0.395	0.482	0.857076
yedP	STM1986	putative hydrolase of the HAD superfamily	0.385	0.335	0.266	0.272	0.312	0.279	0.857165
STM4444	STM4444	putative inner membrane protein	0.058	0.072	0.097	0.067	0.065	0.054	0.857291
yaaJ	STM0006	putative AGCS family, alanine/glycine transport protein	0.417	0.382	8.656	0.389	0.357	0.329	0.857305
STM3127	STM3127	putative cytoplasmic protein	0.129	0.175	0.109	0.119	0.116	0.098	0.857342
syd	STM2967	interacts with secY	0.286	0.279	2.408	0.278	0.255	0.208	0.8574
rimK	STM0875	ribosomal protein S6 modification protein	0.15	0.16	0.117	0.149	0.14	0.102	0.857459
wcaM	STM2099	putative colanic acid biosynthesis protein	0.102	0.109	0.192	0.1	0.095	0.086	0.857658
STM2594	STM2594	Gifsy-1 prophage: similar to phage tail component H	0.163	0.149	0.123	0.101	0.137	0.151	0.857999
STM4054	STM4054	putative dicarboxylate-binding periplasmic protein	0.096	0.09	0.13	0.109	0.079	0.065	0.858455
STM2156A	STM2156A	hypothetical 16.9 kd lipoprotein precursor	0.194	0.138	0.211	0.171	0.171	0.158	0.858515
mrdB	STM0639	rod shape-determining membrane protein; cell elongation in e phase	1.434	1.065	1.577	1.377	1.269	1.068	0.858565
SL1344-0066	GL029042_salt8_171c08_p1k_ORF_85	SL1344 specific gene	0.062	0.055	0.082	0.057	0.05	0.053	0.858978
invC	STM2894	surface presentation of antigens; secretory proteins	9.883	8.615	10.962	7.385	8.677	9.565	0.859501
yabF	STM0085	putative NAD(P)H oxidoreductase	0.585	0.569	0.481	0.334	0.628	0.558	0.859675
gppA	STM3913	guanosine pentaphosphatase and exopolyphosphatase	1.016	1.391	1.511	1.158	1.059	1.395	0.859803
ybhO	STM0812	cardiolipin (CL) synthase	0.373	0.308	0.292	0.251	0.296	0.25	0.85984
STM4463	STM4463	putative arginine repressor	0.899	0.766	0.901	0.827	0.736	0.759	0.859901
STM0715	STM0715	putative cytoplasmic protein	0.136	0.119	0.084	0.132	0.082	0.099	0.859925
yeaN	STM1278	putative MFS family transport protein (amino acid/amine transport)	0.308	0.298	0.305	0.283	0.311	0.205	0.859938
yjfR	STM4382	putative Zn-dependent hydrolases of the beta-lactamase fold	0.126	0.16	0.165	0.136	0.179	0.107	0.859947
ydfJ	STM1507	putative transport protein	0.042	0.044	0.191	0.03	0.043	0.042	0.85999
yiiR	STM4083	putative inner membrane protein	0.532	0.733	0.841	0.735	0.515	0.662	0.860096
citG	STM0619	putative modifier of citrate lyase protein	0.459	0.427	0.323	0.352	0.457	0.308	0.860152
STM1276	STM1276	putative periplasmic protein	0.709	0.574	0.705	0.706	0.534	0.592	0.860399
bcr	STM2221	MFS family multidrug transport protein, bicyclomycin resistance protein	0.37	0.352	0.333	0.313	0.323	0.275	0.860631
STM0649	STM0649	putative hydrolase N-terminus	0.154	0.159	0.141	0.138	0.125	0.135	0.860703
ycdY	STM1137	paral putative oxidoreductase component	1.326	1.114	0.983	1.246	1.006	0.704	0.861016
SL1344-0230	GL031264_salt8_244g10_p2kP038_ORF_99	SL1344 specific gene	0.218	0.158	0.199	0.174	0.182	0.159	0.861297
STM0870	STM0870	putative transport protein	0.29	0.252	0.205	0.157	0.275	0.237	0.861509
aroL	STM0388	shikimate kinase II	0.515	0.542	0.593	0.525	0.45	0.431	0.861556
STM2342	STM2342	putative inner membrane protein	0.109	0.119	0.115	0.111	0.086	0.102	0.861872
tolB	STM0748	tol protein required for outer membrane integrity, uptake of group A colicins, and translocation of phage DNA to cytoplasm, may be part of multiprotein peptidoglycan recycling complex (Two domains)	17.859	19.561	17.514	13.736	18.012	14.749	0.862061
trpR	STM4583	transcriptional repressor for trp operon and aroH (TrpR family)	1.116	1.3	1.328	1.21	1.124	1.035	0.862093
sdaA	STM1826	L-serine deaminase I/L-threonine deaminase I	3.021	2.7	2.125	2.542	2.535	1.958	0.862234
hemX	STM3936	uroporphyrinogen III methylase	4.225	4.907	5.091	5.092	3.745	3.973	0.862323
ynhA	STM1374	putative SufE protein probably involved in Fe-S center assembly	0.181	0.2	0.556	0.153	0.172	0.195	0.862425
nanE	STM3337	putative ManNAc-6P epimerase	0.424	0.404	0.452	0.385	0.365	0.348	0.862472
traR	PSLT085		0.321	0.432	0.392	0.36	0.337	0.319	0.862889
rplT	STM1336	50S ribosomal subunit protein L20	7.69	8.76	11.621	6.998	8.655	7.131	0.862898
rep	STM3912	rep helicase, a single-stranded DNA dependent ATPase	0.759	1.004	1.283	1.164	0.788	0.709	0.862928
STM4012	STM4012	putative coproporphyrinogen III oxidase and related FeS oxidoreductases	0.136	0.102	0.119	0.104	0.112	0.093	0.86304
STM0382	STM0382	putative permease	0.228	0.239	0.172	0.195	0.216	0.181	0.863219
fliT	STM1962	flagellar biosynthesis; possible export chaperone for FliD	13.439	10.572	13.087	12.511	11.159	10.329	0.86328
STM3358	STM3358	putative regulatory protein, gntR family	0.42	0.575	0.62	0.526	0.399	0.583	0.863392
yccW	STM1080	putative SAM-dependent methyltransferase	0.291	0.224	0.304	0.253	0.257	0.244	0.863485
STM3080	STM3080	putative mannitol dehydrogenase	0.067	0.074	0.059	0.053	0.063	0.058	0.863522
nanK	STM3336	putative ManNAc kinase	0.579	0.421	0.577	0.522	0.454	0.522	0.863555
STM0290	STM0290	putative cytoplasmic protein	0.582	0.661	0.655	0.6	0.593	0.509	0.863774
rcsA	STM1982	positive transcriptional regulator of capsular/exo- polysaccharide synthesis (LuxR/UhpA family)	0.39	0.31	0.27	0.242	0.263	0.302	0.864101
aceE	STM0152	pyruvate dehydrogenase, decarboxylase component	7.953	4.37	7.594	6.412	7.245	6.084	0.864178
STM0270	STM0270	putative cytoplasmic protein	0.188	0.423	0.253	0.193	0.21	0.258	0.864327
thrB	STM0003	homoserine kinase	0.688	0.678	0.681	0.566	0.641	0.563	0.864796
modB	STM0782	ABC superfamily (membrane), molybdate transporter	0.989	1.062	0.845	1.289	0.712	0.682	0.86492
yajB	STM0403	putative cytoplasmic protein	0.343	0.408	0.427	0.401	0.344	0.319	0.865309
STM4202	STM4202	putative phage baseplate protein	0.126	0.109	0.114	0.088	0.102	0.107	0.865467
efp	STM4334	elongation factor P (EF-P)	9.209	15.19	14.386	11.804	17.718	9.232	0.865579
metF	STM4105	5,10-methylenetetrahydrofolate reductase	0.425	0.389	2.756	0.388	0.323	0.398	0.866131
fdx	STM2538	[2FE-2S] ferredoxin, electron carrer protein, believed to be involved in assembly of Fe-S clusters	9.217	7.127	7.129	6.104	7.376	5.231	0.866253
yhdT	STM3381	putative inner membrane protein	0.346	0.389	0.305	0.326	0.295	0.28	0.866276
ptsO	STM3324	NPr, phosphocarrier protein HPr-like NPr, nitrogen related, exchanges phosphate with Enzyme I	1.263	0.748	0.845	0.894	0.622	0.706	0.866538
SL1344-0065	GL029040_salt8_171c08_p1k_ORF_83	SL1344 specific gene	0.016	0.027	0.028	0.026	0.017	0.029	0.866782
STM2404	STM2404	putative chloride channel permease	0.343	0.34	0.296	0.275	0.334	0.279	0.867126
malZ	STM0401	maltodextrin glucosidase	0.227	0.244	0.21	0.216	0.214	0.165	0.867144
dacC	STM0863	D-alanyl-D-alanine carboxypeptidase; penicillin-binding protein 6a	0.824	0.473	0.739	0.708	0.6	0.62	0.86739
csgB	STM1143	minor curlin subunit precursor, nucleator for assembly of adhesive surface organelles	0.083	0.0815	0.1065	0.073	0.072	0.071	0.867414
STM3098	STM3098	putative transcriptional regulator	0.679	0.423	0.56	0.549	0.496	0.421	0.867476
gudD	STM2960	d-glucarate dehydratase	0.069	0.077	1.479	0.065	0.074	0.062	0.867671
SL1344-0123	GL029160_salt11_470a12_q1k_ORF_77	SL1344 specific gene	0.188	0.163	0.145	0.141	0.134	0.15	0.868195
uhpC	STM3788	membrane protein, regulator of uhpT expression	0.242	0.216	0.231	0.193	0.202	0.207	0.868322
btuE	STM1341	ABC superfamily (binding protein), vitamin B12 transport protein	0.695	0.475	0.493	0.521	0.451	0.334	0.86844
folC	STM2365	multifunctional folylpolyglutamate synthase; dihydrofolate synthase, also has formylTHF polyglutamate synthase activity	3.824	3.884	3.672	3.941	3.412	2.727	0.868792
stjC	STM4573	putative fimbrial chaparone protein	0.088	0.084	0.07	0.08	0.09	0.054	0.868886
STM4390	STM4390	putative cytoplasmic protein	0.345	0.374	0.414	0.351	0.342	0.286	0.869017
yiaL	STM3669	putative cytoplasmic protein	0.101	0.123	0.27	0.131	0.088	0.106	0.86919
tesB	STM0464	acyl-CoA thioesterase II	0.572	0.433	0.492	0.537	0.405	0.36	0.869518
yacH	STM0157	putative outer membrane protein	0.167	0.201	0.178	0.147	0.166	0.152	0.869634
ybcI	STM0540	putative membrane-bound metal-dependent hydrolases	0.198	0.144	0.162	0.157	0.132	0.135	0.869803
aer	STM3217	aerotaxis sensor receptor, senses cellular redox state or proton motive force	1.092	0.776	1	0.98	0.791	0.849	0.869835
STM1441	STM1441	putative inner membrane protein	0.673	0.76	0.742	0.522	0.701	0.735	0.869938
tsf	STM0217	protein chain elongation factor EF-Ts	8.57	8.989	11.978	9.834	7.673	6.341	0.870108
yegO	STM2128	putative resistance protein (efflux transporter), outer membrane	0.2	0.206	0.192	0.171	0.187	0.165	0.87045
nadA	STM0756	quinolinate synthetase, A protein	0.179	0.224	0.263	0.253	0.179	0.164	0.871013
marA	STM1519	transcriptional activator of defense systems (AraC/XylS family), multiple antibiotic resistance protein	0.109	0.124	3.129	0.071	0.095	0.187	0.871337
kdsA	STM1772	3-deoxy-D-manno-octulosonic acid 8-P synthetase	7.149	5.498	4.792	4.57	5.944	4.048	0.871379
rihC	STM0051	putative purine nucleoside hydrolase	0.87	0.903	0.791	0.761	0.857	0.669	0.871789
ilvA	STM3905	threonine deaminase	1.549	1.78	1.735	2.044	1.049	1.614	0.871807
STM0042	STM0042	putative sodium galactoside symporter	0.1	0.112	0.101	0.083	0.097	0.085	0.872506
stbC	STM0338	putative fimbriae; usher	0.107	0.117	0.093	0.095	0.102	0.084	0.872604
STM2551	STM2551	putative inner membrane protein	0.159	0.194	0.14	0.167	0.129	0.124	0.872661
dsbD	STM4323	thiol:disulfide interchange protein, cytochrome c-type biogenesis	0.437	0.428	0.451	0.483	0.396	0.29	0.872701
yqjE	STM3230	putative inner membrane protein	9.427	8.738	6.937	6.832	8.447	7.687	0.872818
yfhJ	STM2537	believed to be involved in assembly of Fe-S clusters	2.047	1.519	1.241	1.431	1.433	1.137	0.872953
STM4503	STM4503	putative inner membrane protein	0.338	0.416	0.358	0.268	0.276	0.413	0.873202
creD	STM4590	tolerance to colicin E2	0.441	0.314	0.423	0.448	0.301	0.374	0.873437
yaiW	STM0377	putative outer membrane lipoprotein	0.422	0.393	0.369	0.352	0.34	0.338	0.873481
eutN	STM2464	putative detox protein in ethanolamine utilization	0.4315	0.5235	0.459	0.437	0.3585	0.4115	0.873576
ydiQ	STM1354	putative electron transfer flavoprotein	0.125	0.166	0.16	0.132	0.163	0.127	0.873779
csgD	STM1142	putative transcriptional regulator (LuxR/UhpA family)	0.043	0.045	0.07	0.038	0.04	0.04	0.87382
STM0017	STM0017	putative protein	0.049	0.05	0.037	0.038	0.053	0.039	0.874001
ybeQ	STM0654	putative TPR repeat protein	0.272	0.264	0.284	0.216	0.324	0.192	0.87404
ssbB	PSLT066		0.18	0.178	1.262	0.202	0.145	0.133	0.874147
stiA	STM0177	putative fimbrial subunit	0.121	0.13	0.131	0.102	0.12	0.12	0.874401
yfeZ	STM2448	putative inner membrane protein	0.513	0.567	2.35	0.513	0.54	0.44	0.874457
sitC	STM2863	Salmonella iron transporter: fur regulated	0.157	0.137	0.159	0.152	0.132	0.129	0.874519
yqjI	STM3215	putative transcriptional regulator	0.946	1.15	1.173	1.446	0.874	0.805	0.874569
pqiB	STM1064	paraquat-inducible protein B	1.036	0.866	0.557	0.678	0.797	0.804	0.874574
STM1287	STM1287	arylsulfatase regulator	0.122	0.1485	0.1485	0.114	0.142	0.1355	0.874952
yadE	STM0179	putative xylanase/chitin deacetylase	0.213	0.203	0.144	0.224	0.168	0.149	0.875155
fhuF	STM4550	ferric hydrozamate transport, involved in reduction of ferric iron in cytoplasmic ferrioxamine B	0.416	0.3	0.37	0.329	0.334	0.309	0.875182
STM3258	STM3258	Sugar specific-family of transport protein, galactitol-specific enzyme IIA of phosphotransferase system	0.149	0.145	2.36	0.123	0.122	0.148	0.875634
STM3125	STM3125	putative cytoplasmic protein	0.098	0.083	0.064	0.104	0.071	0.052	0.875696
purT	STM1883	phosphoribosylglycinamide formyltransferase 2	1.593	1.511	1.37	1.414	1.544	1.062	0.875943
STM2573	STM2573	putative ketopantoate reductase	0.215	0.217	0.537	0.215	0.196	0.163	0.875994
gltK	STM0663	ABC superfamily (membrane), glutamate/aspartate transporter	0.231	0.229	0.401	0.251	0.172	0.192	0.876104
hycB	STM2852	hydrogenase-3, iron-sulfur subunit (part of FHL complex)	0.071	0.102	0.113	0.076	0.101	0.093	0.876205
STM2803	STM2803	putative regulatory protein, gntR family	0.283	0.295	0.238	0.22	0.271	0.256	0.876511
bioH	STM3509	putative hydrolase, biotin biosynthesis; reaction prior to pimeloyl CoA	0.645	0.812	0.797	0.682	0.753	0.664	0.876579
yhfA	STM3465	putative inner membrane protein	1.304	1.318	0.868	1.306	1.084	1.055	0.876592
wecB	STM3920	UDP-N-acetyl glucosamine -2-epimerase	4.19	3.462	3.688	3.141	3.821	2.819	0.876979
SL1344-0161	GL031061_salt8_293f03_p2kA516_ORF_376	SL1344 specific gene	0.071	0.071	0.067	0.062	0.066	0.059	0.877009
rtcA	STM3518	RNA 3'-terminal phosphate cyclase (with b3419)	0.534	0.709	1.28	0.644	0.646	0.578	0.877073
yhcQ	STM3365	putative membrane located multidrug resistance protein	0.232	0.233	0.202	0.152	0.232	0.239	0.87718
elaB	STM2311	putative inner membrane protein	30.397	31.109	18.477	22.135	26.932	31.822	0.877394
soxR	STM4266	redox-sensing transcriptional activator SoxR, contains iron-sulfur center for redox-sensing (MerR family)	0.18	0.183	0.161	0.144	0.163	0.168	0.877702
cboQ	STM2021	synthesis of vitamin B12 adenosyl cobalamide precursor	0.173	0.147	0.165	0.18	0.134	0.126	0.877874
ybdR	STM0615	putative dehydrogenase	0.731	0.798	0.594	0.536	0.811	0.608	0.877901
STM4155	STM4155	putative inner membrane protein	0.239	0.18	0.306	0.282	0.217	0.151	0.878006
STM0720	STM0720	putative glycosyl transferase	0.012	0.047	0.011	0.013	0.01	0.015	0.878107
STM3260	STM3260	PTS family galactitol-specific enzyme IIC	0.08	0.092	0.086	0.072	0.088	0.068	0.878233
STM2721	STM2721	Fels-2 prophage: similar to gpO, capsid scaffold, in phage P2	0.022	0.026	0.027	0.021	0.021	0.027	0.878269
ycdX	STM1136	putative Histidinol phosphatase and related hydrolases of the PHP family	1.958	1.688	2.036	1.639	1.822	1.704	0.878455
STM2233	STM2233	putative cytoplasmic protein	0.121	0.1	0.089	0.081	0.09	0.093	0.87849
pspB	STM1689	phage shock protein; regulatory gene, activates expression of psp operon with PspC	0.206	0.253	2.306	0.187	0.233	0.252	0.878508
mazG	STM2954	putative pyrophosphatase	1.109	0.965	1.152	0.983	0.891	1.056	0.878551
STM1987	STM1987	putative inner membrane protein	0.79	0.777	0.7	0.525	0.986	0.615	0.878785
yrfE	STM3494	putative NTP pyrophosphohydrolase	1.018	0.749	0.679	0.711	0.688	0.583	0.878807
SL1344-0229	GL031263_salt8_244g10_p2kP038_ORF_98	SL1344 specific gene	2.686	1.509	1.727	1.731	1.598	1.265	0.879081
rnb	STM1702	RNase II, mRNA degradation	0.821	0.57	0.858	0.669	0.772	0.728	0.879121
ydgI	STM1477	putative amino acid transporter	0.206	0.188	0.163	0.175	0.178	0.145	0.87926
STM2357	STM2357	putative amino acid transporter	0.261	0.295	0.231	0.197	0.236	0.26	0.879313
pefD	PSLT016		0.059	0.071	0.068	0.083	0.046	0.056	0.879358
STM1810	STM1810	putative cytoplasmic protein	0.427	0.304	0.295	0.24	0.329	0.242	0.879429
adhP	STM1567	alcohol dehydrogenase, propanol preferring	2.067	1.762	2.258	2.13	1.615	1.748	0.879746
SL1344-0189	GL031097_Salt7_514b05_p1k_ORF_36	SL1344 specific gene	0.269	0.27	0.344	0.226	0.229	0.259	0.8798
cydD	STM0957	ABC superfamily (atp&memb), cytochrome-related transporter, Zn sensitive	1.724	1.565	1.931	1.47	1.69	1.408	0.880505
gshA	STM2818	gamma-glutamate-cysteine ligase	0.925	0.775	2.99	0.812	0.765	0.87	0.880583
STM2598	STM2598	Gifsy-1 prophage	0.132	0.133	0.102	0.1	0.119	0.132	0.880643
carA	STM0066	carbamoyl-phosphate synthetase, glutamine-hydrolysing small subunit	2.419	2.26	1.577	1.432	2.429	2.268	0.880838
rhaS	STM4048	positive regulator for rhaBAD operon (AraC/XylS family)	0.345	0.356	0.345	0.308	0.311	0.293	0.880861
ansP	STM1584	APC family, L-asparagine transport protein	0.309	0.362	0.441	0.306	0.363	0.292	0.880971
yaeQ	STM0239	putative cytoplasmic protein	0.844	1.017	0.767	0.715	0.872	0.66	0.881278
yhjD	STM3608	putative tRNA-processing ribonuclease	1.164	1.003	1.013	0.981	0.946	0.767	0.881405
ybeA	STM0641	putative cytoplasmic protein	1.18	0.781	1.079	1.23	0.73	0.958	0.881407
dedA	STM2367	putative DedA family	2.579	1.956	1.775	1.358	2.161	1.747	0.88155
STM3632	STM3632	putative PQQ enzyme repeat	0.688	0.624	0.573	0.669	0.51	0.488	0.881632
STM2244	STM2244	homolog of virulence protein MsgA	0.267	0.289	0.337	0.312	0.213	0.249	0.881752
STM1188	STM1188	putative inner membrane lipoprotein	0.187	0.258	0.159	0.188	0.159	0.15	0.881807
yedJ	STM1993	putative hydrolase	0.258	0.259	0.239	0.252	0.246	0.19	0.881881
asnS	STM1000	asparagine tRNA synthetase	3.729	3.2	4.139	3.627	3.457	2.837	0.881948
rfaQ	STM3723	lipopolysaccharide core biosynthesis; modification of heptose region of core	0.823	0.604	0.745	0.691	0.602	0.682	0.881989
glnL	STM4006	sensory kinase (phosphatase) in two-component regulatory system with GlnG (nitrogen regulator II, NRII)	0.508	0.441	0.541	0.543	0.443	0.374	0.882053
yhfG	STM3471	putative cytoplasmic protein	1.05	0.929	0.909	0.881	0.806	0.775	0.882108
rimI	STM4558	modification of 30S ribosomal subunit protein S18; acetylation of N-terminal alanine	0.441	0.386	0.366	0.454	0.303	0.287	0.882144
STM1873	STM1873	putative periplasmic or exported protein	0.188	0.185	0.151	0.199	0.163	0.134	0.882152
secG	STM3293	preprotein translocase IISP family, auxillary membrane component	24.247	17.871	15.475	19.146	16.652	12.291	0.882189
allD	STM0528	ureidoglycolate dehydrogenase	0.08	0.07	0.078	0.073	0.058	0.077	0.882374
fliM	STM1976	flagellar biosynthesis, component of motor switch and energizing	11.482	8.599	11.893	10.685	9.51	10.246	0.882712
thrC	STM0004	threonine synthase	1.399	1.402	0.662	1.401	1.173	1.146	0.882719
himD	STM0982	integration host factor (IHF), beta subunit; site-specific recombination	25.717	32.322	19.425	21.86	20.88	25.639	0.882823
soxS	STM4265	transcriptional activator of superoxide response regulon (AraC/XylS family)	0.34	0.331	0.31	0.301	0.306	0.271	0.882926
dapB	STM0064	dihydrodipicolinate reductase	0.698	0.64	0.473	0.603	0.528	0.567	0.883076
rseA	STM2639	anti sigma E (sigma 24) factor, negative regulator	1.007	0.766	1.289	0.866	0.804	1.01	0.883085
STM2619	STM2619	Gifsy-1 prophage	0.061	0.079	0.047	0.057	0.049	0.056	0.883262
sprT	STM3092	putative cytoplasmic protein	1	0.678	0.776	0.893	0.72	0.501	0.883376
corE	STM2678	putative cytochrome c-type biogenesis protein (heme exporter protein C	0.513	0.391	0.497	0.467	0.449	0.404	0.883673
iap	STM2936	aminopeptidase in alkaline phosphatase isozyme conversion	0.269	0.269	0.255	0.24	0.248	0.226	0.884107
purH	STM4176	bifunctional: phosphoribosylaminoimidazolecarboxamide formyltransferase; IMP cyclohydrolase	15.426	13.611	14.437	11.798	15.579	11.315	0.884146
ptxA	STM4385	putative PTS enzyme IIsga subunit	0.904	1.002	1.167	1	0.827	0.841	0.884232
yjbJ	STM4240	putative cytoplasmic protein	2.501	3.237	3.006	2.047	2.523	3.637	0.884309
STM1060	STM1060	putative iron-sulfur protein	0.565	0.471	0.52	0.435	0.436	0.513	0.884493
ycfW	STM1219	ABC transporter, integral membrane protein	0.792	0.781	0.674	0.785	0.707	0.594	0.88452
yceE	STM1154	putative MFS family transport protein	0.214	0.237	0.17	0.203	0.205	0.163	0.88457
STM0951	STM0951	putative cytoplasmic protein	0.139	0.093	0.134	0.132	0.118	0.107	0.884793
ygdK	STM2985	putative SufE protein probably involved in Fe-S center assembly	0.207	0.209	0.22	0.24	0.187	0.141	0.885002
STM2618	STM2618	Gifsy-1 prophage	0.031	0.045	0.06	0.048	0.028	0.047	0.88502
tus	STM1470	replication termination protein	0.582	0.486	0.535	0.477	0.534	0.417	0.885207
STM3170	STM3170	putative inner membrane protein	0.105	0.084	0.114	0.097	0.091	0.091	0.88531
garD	STM3250	galactarate dehydrogenase	0.098	0.101	0.103	0.096	0.091	0.082	0.885906
SL1344-0194	GL031102_Salt7_514b05_p1k_ORF_42	SL1344 specific gene	0.218	0.208	0.503	0.182	0.198	0.2	0.886065
STM2923	STM2923	putative cytoplasmic protein	0.362	0.391	0.436	0.422	0.365	0.27	0.886094
ilvB	STM3796	acetolactate synthase I, large subunit, valine sensitive	0.176	0.132	0.21	0.157	0.135	0.179	0.886168
yhhQ	STM3579	putative integral membrane protein	0.499	0.312	0.382	0.428	0.35	0.259	0.886218
STM4032	STM4032	putative acetyl esterase	1.443	1.524	1.758	1.425	1.396	1.239	0.886351
ftsW	STM0127	essential cell division gene, stablilzes FtsZ ring, cytoplasmic membrane required for PBP2 expression	0.414	0.437	0.375	0.415	0.356	0.335	0.886844
yqgC	STM3088	putative cytoplasmic protein	7.545	4.929	5.827	6.016	6.298	3.643	0.886907
recA	STM2829	DNA strand exchange and recombination protein with proteiase and nuclease activity	11.39	9.599	10.569	8.473	9.997	9.725	0.886948
wcaL	STM2100	putative glycosyl transferase in colanic acid gene cluster	0.102	0.108	0.122	0.103	0.097	0.088	0.887034
STM3688	STM3688	putative cytoplasmic protein	1.119	1.487	1.438	0.997	1.463	1.423	0.887066
ymbA	STM1065	putative outer membrane protein	0.275	0.257	0.302	0.251	0.226	0.256	0.887172
yohI	STM2174	putative nitrogen regulation protein	0.413	0.303	0.335	0.3	0.291	0.301	0.88746
wza	STM2118	putative polysaccharide export protein, outer membrane	0.046	0.051	0.043	0.036	0.045	0.042	0.88749
STM1910	STM1910	putative penicillin-binding protein	0.073	0.088	0.141	0.083	0.099	0.058	0.887628
STM4008	STM4008	putative cytoplasmic protein	3.679	1.545	2.49	2.342	2.482	1.859	0.887885
STM1656	STM1656	putative Zn transport protein	0.846	0.703	0.706	0.647	0.69	0.552	0.888027
ada	STM2265	bifunctional: O6-methylguanine-DNA methyltransferase; transcription activator/repressor (AraC/Xyl family)	0.712	0.734	0.609	0.822	0.548	0.562	0.888484
STM1545	STM1545	putative multidrug efflux protein	0.07	0.073	0.06	0.057	0.067	0.063	0.888516
murE	STM0123	UDP-N-acetylmuramoylalanyl-D-glutamate 2,6-diaminopimelate ligase	2.655	2.571	2.352	2.575	2.316	1.999	0.888534
stiH	STM0174	putative fimbriae	0.217	0.181	0.173	0.15	0.194	0.143	0.888651
yafK	STM0312	putative periplasmic protein	0.886	0.791	0.564	0.591	0.782	0.752	0.888848
SL1344-0202	GL031111_Salt7_514b05_p1k_ORF_52	SL1344 specific gene	0.085	0.087	0.058	0.07	0.078	0.079	0.888903
manA	STM1467	mannose-6-phosphate isomerase	1.962	1.79	2.049	1.904	1.567	1.778	0.888908
fliS	STM1961	flagellar biosynthesis; repressor of class 3a and 3b operons (RflA activity)	10.457	10.315	10.063	9.277	8.775	9.475	0.889083
STM4011	STM4011	putative inner membrane protein	0.306	0.336	0.41	0.31	0.305	0.282	0.889128
repA3	PSLT004		1.565	2.714	1.707	2.306	1.307	1.162	0.889638
pduV	STM2056	Propanediol utilization	0.088	0.08	0.077	0.111	0.056	0.058	0.889658
STM3601	STM3601	putative phosphosugar isomerase	0.641	0.576	0.774	1.166	0.349	0.456	0.889826
tatB	STM3974	component of Sec-independent protein secretion pathway	2.867	2.574	2.958	3.526	3.023	1.558	0.889887
ybaX	STM0455	putative (aluminum) resistance protein	0.319	0.31	0.205	0.335	0.28	0.224	0.890134
yfjF	STM2686	putative cytoplasmic protein	1.244	1.182	1.824	1.102	1.156	1.066	0.890181
STM3858	STM3858	putative phosphotransferase system fructose-specific component IIB	0.191	0.179	0.168	0.127	0.214	0.149	0.890461
yfcL	STM2380	putative cytoplasmic protein	1.155	1.564	1.119	0.73	1.412	1.056	0.890619
rffG	STM3922	dTDP-glucose 4,6-dehydratase	3.484	4.085	4.004	4.083	3.621	3.068	0.890691
STM2243	STM2243	putative tail fiber protein of phage	0.058	0.06	0.05	0.052	0.051	0.052	0.890767
thiL	STM0419	thiamin-monophosphate kinase	1.781	2.212	1.545	2.093	1.59	1.2	0.89081
ydcN	STM1605	putative oxidoreductase/putative repressor	0.136	0.11	0.132	0.123	0.113	0.117	0.890873
ycaI	STM0983	putative recombination protein	0.095	0.148	0.102	0.078	0.13	0.074	0.890888
dgoT	STM3827	MFS family, D-galactonate transport protein	0.064	0.05	0.06	0.047	0.05	0.065	0.890928
yadG	STM0172	putative ABC-type multidrug transport system, ATPase component	0.211	0.185	0.215	0.162	0.189	0.217	0.89097
ispB	STM3305	octaprenyl diphosphate synthase	2.014	2.692	2.277	2.966	1.69	1.666	0.891007
acrF	STM3391	RND family, multidrug transport protein, acriflavin resistance protein F	0.279	0.243	0.299	0.236	0.276	0.236	0.891197
ilvH	STM0117	acetolactate synthase III, small subunit	0.998	1.034	0.769	0.791	1.01	0.881	0.891307
hemH	STM0489	ferrochelatase	1.573	1.627	1.977	1.187	1.884	1.364	0.891376
STM2603	STM2603	Gifsy-1 prophage: similar to head protein gp7 of phage 21	0.074	0.076	0.077	0.054	0.072	0.08	0.891508
agaR	STM3252	aga operon transcriptional repressor (DeoR family)	0.303	0.305	0.27	0.3	0.253	0.26	0.891858
baeS	STM2130	sensory kinase in two-component regulatoyr system wtih BaeR	1.046	1.013	1.088	0.866	1.055	0.891	0.892656
sgbE	STM3677	L-ribulose-5-phosphate 4-epimerase	1.114	1.274	1.596	1.017	1.18	1.226	0.892747
PSLT059	PSLT059	putative adenine-specific DNA methylase	0.088	0.101	0.06	0.091	0.065	0.082	0.89284
plsX	STM1192	putative fatty acid/phospholipid synthesis protein	1.84	1.134	1.235	1.389	1.156	0.835	0.892857
exo	STM2972	exonuclease IX, 5'-3' exonuclease	0.477	0.485	0.436	0.452	0.457	0.374	0.892874
caiC	STM0071	crotonobetaine/carnitine-CoA ligase	0.134	0.14	0.099	0.121	0.12	0.118	0.892986
STM0015	STM0015	putative bacteriophage protein	0.067	0.054	5.081	0.055	0.059	0.066	0.892986
yjaD	STM4166	putative NTP pyrophosphohydrolases containing a Zn-finger, probably nucleic-acid-binding	2.041	2.128	1.631	2.798	1.122	1.929	0.893061
STM1836	STM1836	putative penicillin-binding protein-3	0.174	0.16	0.176	0.167	0.153	0.147	0.893359
STM4010	STM4010	putative hydrolase	0.136	0.104	0.11	0.103	0.096	0.096	0.893444
helD	STM1075	DNA helicase IV	0.549	0.497	0.478	0.373	0.485	0.484	0.893461
yrfC	STM3491	putative inner membrane protein	0.412	0.344	0.43	0.415	0.359	0.335	0.893645
sgaE	STM4388	putative L-ribulose 5-phosphate 4-epimerase	0.181	0.211	0.342	0.228	0.169	0.174	0.893664
STM3697	STM3697	putative mandelate racemase / muconate lactonizing enzyme family	0.128	0.122	0.129	0.126	0.135	0.088	0.893687
STM1024	STM1024	Gifsy-2 prophage	0.144	0.173	0.179	0.128	0.143	0.202	0.893826
STM4428	STM4428	putative permease	0.351	0.377	0.399	0.41	0.342	0.273	0.893956
STM0032	STM0032	putative arylsulfatase	0.055	0.037	0.031	0.048	0.029	0.026	0.893996
hemB	STM0372	5-aminolevulinate dehydratase ( porphobilinogen synthase)	1.097	1	3.553	1	0.94	1.004	0.894157
lpfB	STM3639	long polar fimbrial chaperone	0.039	0.037	0.051	0.031	0.038	0.036	0.894166
STM4420	STM4420	putative inner membrane protein	0.285	0.292	0.275	0.235	0.284	0.248	0.8942
SL1344-0073	GL029049_salt8_171c08_p1k_ORF_93	SL1344 specific gene	0.157	0.171	0.274	0.097	0.153	0.241	0.894329
STM3657	STM3657	putative outer membrane lipoprotein	0.316	0.298	0.25	0.356	0.276	0.193	0.894862
gltX	STM2415	glutamate tRNA synthetase, catalytic subunit	3.617	3.117	3.62	2.918	3.674	3.164	0.894963
yhaK	STM3236	putative cytoplasmic protein	0.213	0.159	0.163	0.165	0.147	0.128	0.894986
STM0566	STM0566	putative inner membrane protein	0.136	0.134	0.122	0.131	0.122	0.108	0.895186
ymdC	STM1148	putative phospholipase	1.004	0.939	0.875	0.66	1	0.9	0.89522
spaQ	STM2889	surface presentation of antigens; secretory proteins	2.034	1.734	1.922	1.786	1.802	1.583	0.895266
ybbJ	STM0500	putative Membrane protein implicated in regulation of membrane protease activity	1.931	1.802	1.995	1.599	1.774	1.822	0.895367
ycbW	STM1059	putative cytoplasmic protein	1.808	1.939	1.515	1.751	1.59	1.524	0.895415
yibD	STM3707	putative glycosyltransferase	0.514	0.759	0.883	0.931	0.532	0.634	0.89552
tbpA	STM0108	thiamine-binding periplasmic protein	0.91	0.811	0.536	0.819	0.694	0.674	0.89553
entB	STM0597	2,3-dihydro-2,3-dihydroxybenzoate synthetase, isochorismatase	0.152	0.141	0.135	0.127	0.151	0.105	0.89558
yfbE	STM2297	putative DegT/DnrJ/EryC1/StrS family	5.306	3.566	4.477	5.351	3.977	3.033	0.895985
znuA	STM1891	ABC superfamily (bind_prot) high affinity Zn transport protein	0.571	0.415	0.485	0.568	0.395	0.366	0.896191
ssaU	STM1422	Secretion system apparatus: homology with YscU of the secretion system of Yersinia	0.052	0.055	0.053	0.047	0.038	0.06	0.896193
hscA	STM2539	chaperone, member of Hsp70 protein family, believed to be involved in assembly of Fe-S clusters	0.749	0.848	0.794	0.663	0.864	0.629	0.896201
chaA	STM1771	CaCA family, sodium-calcium/proton antiporter	1.048	0.897	1.018	0.855	0.871	1.02	0.896287
STM2006	STM2006	putative branched chain amino acid transport protein	0.017	0.018	0.018	0.015	0.014	0.02	0.896349
yacF	STM0139	putative cytoplasmic protein	2.186	1.53	2.12	1.726	2.278	1.746	0.896486
hemE	STM4167	uroporphyrinogen decarboxylase	1.406	1	1.226	1.193	1.202	0.926	0.896523
trkA	STM3409	Trk system transport of potassium	0.265	0.261	0.308	0.232	0.274	0.211	0.896591
yejF	STM2219	putative ATPase component of ABC-type transport system, contain duplicated ATPase domain	0.493	0.479	0.542	0.49	0.459	0.384	0.896602
csgG	STM1139	putative transcriptional regulator in curly assembly/transport, 2nd curli operon	0.078	0.066	0.07	0.056	0.064	0.069	0.896687
yihS	STM4021	putative isomerase	0.48	0.439	0.457	0.315	0.46	0.475	0.896749
STM1657	STM1657	putative methyl-accepting chemotaxis protein	0.233	0.186	0.163	0.194	0.165	0.145	0.896819
phnS	STM0429	2-aminoethylphosphonate transporter, periplasmic-binding component	0.174	0.16	0.141	0.142	0.136	0.153	0.896849
ybiO	STM0827	paral putative transport protein	0.502	0.453	0.215	0.402	0.412	0.405	0.896935
yceG	STM1199	putative periplasmic solute-binding protein	0.405	0.361	0.283	0.386	0.313	0.281	0.896958
nrdE	STM2807	ribonucleoside diphosphate reductase 2, alpha subunit	0.179	0.162	0.165	0.149	0.137	0.159	0.897327
STM2787	STM2787	tricarboxylic transport	0.162	0.119	0.189	0.17	0.137	0.132	0.897565
yraN	STM3265	putative endonuclease	1.594	1.45	1.376	1.7	1.138	1.14	0.897699
STM1028	STM1028	Gifsy-2 prophage; lysozyme	0.0525	0.057	0.047	0.0415	0.049	0.0515	0.897824
STM3532	STM3532	putative dihydrodipicolinate synthetase	0.482	0.499	0.313	0.428	0.453	0.418	0.897826
perM	STM2493	putative PerM family permease	0.165	0.178	0.159	0.181	0.159	0.113	0.897913
yiiD	STM4029	putative acetyltransferase	1.628	1.068	1.189	1.142	1.1	0.969	0.898006
yibK	STM3695	putative tRNA/rRNA methyltransferase	0.335	0.399	0.321	0.381	0.328	0.218	0.898201
cysW	STM2442	ABC superfamily (membrane), thiosulfate permease W protein	1.557	1.351	1.024	1.297	1.078	1.279	0.898437
pyrB	STM4460	aspartate carbamoyltransferase, catalytic subunit	0.664	0.579	0.485	0.527	0.685	0.39	0.898483
map	STM0215	methionine aminopeptidase	0.612	0.46	0.694	0.633	0.483	0.544	0.898597
yheS	STM3459	putative ATPase component of ABC transporter with duplicated ATPase domain	0.461	0.378	0.552	0.45	0.445	0.355	0.898599
def	STM3406	peptide deformylase	1.534	1.462	1.845	1.5	1.44	1.213	0.898696
STM4069	STM4069	putative periplasmic protein	0.184	0.207	0.199	0.201	0.178	0.16	0.898929
ybeS	STM0656	putative molecular chaperone, DnaJ family	0.044	0.047	0.019	0.04	0.043	0.036	0.899134
hutH	STM0791	histidine ammonia lyase	1.194	1.09	0.997	1.328	0.902	0.786	0.899185
STM4197	STM4197	putative inner membrane protein	0.041	0.112	0.093	0.1	0.043	0.136	0.899193
potH	STM0879	ABC superfamily (membrane), putrescine transporter	0.473	0.417	0.867	0.414	0.539	0.345	0.899377
SL1344-0075	GL029051_salt8_171c08_p1k_ORF_95	SL1344 specific gene	0.244	0.237	0.271	0.188	0.213	0.264	0.899478
STM0037	STM0037	putative cytoplasmic protein	0.042	0.042	0.037	0.038	0.043	0.033	0.89951
cirA	STM2199	outer membrane porin, receptor for colicin I, requires TonB	0.047	0.045	0.085	0.045	0.042	0.04	0.899655
hofC	STM0142	putative component in type IV pilin biogenesis	0.143	0.157	0.157	0.143	0.135	0.146	0.899721
STM4156	STM4156	putative cytoplasmic protein	0.084	0.077	0.371	0.064	0.095	0.071	0.899721
SL1344-0145	GL030998_salt8_293f03_p2kA516_ORF_306	SL1344 specific gene	0.073	0.08	0.093	0.08	0.063	0.074	0.899768
ssaE	STM1396	Secretion system effector	0.272	0.274	3.339	0.241	0.274	0.227	0.899872
PSLT025	PSLT025	putative cytoplasmic protein	0.233	0.239	0.232	0.199	0.193	0.24	0.89988
STM2504	STM2504	putative cytoplasmic protein	0.203	0.217	0.231	0.187	0.171	0.233	0.90006
bcfF	STM0026	fimbrial subunit	0.076	0.066	0.091	0.062	0.063	0.082	0.900261
STM0233	STM0233	putative endochitinase	0.214	0.191	0.18	0.169	0.174	0.173	0.900452
PSLT050	PSLT050	putative cytoplasmic protein	0.58	0.598	0.427	0.579	0.59	0.417	0.900453
STM2197	STM2197	putative phosphoserine phosphatase	0.033	0.037	0.179	0.032	0.034	0.034	0.900536
yhbW	STM3276	putative alkanal monooxygenase	0.48	0.372	0.372	0.367	0.37	0.277	0.900685
yahO	STM0366	putative periplasmic protein	2.384	2.286	1.749	1.649	2.107	2.513	0.900775
STM1253	STM1253	putative inner membrane protein	1.632	1.546	2.02	1.28	1.648	1.507	0.900962
ygcF	STM2951	putative Organic radical activating enzymes	0.706	0.837	2.542	0.759	0.823	0.687	0.901171
STM4214	STM4214	putative cytoplasmic protein	0.074	0.055	0.048	0.056	0.032	0.068	0.901404
ybfA	STM0708	putative periplasmic protein	10.112	18.831	17.991	19.193	14.723	15.11	0.901736
yihR	STM4020	putative aldose-1-epimerase	0.218	0.206	0.199	0.165	0.185	0.21	0.90176
sinR	STM0304	transcriptional regulator	1.55	1.182	0.961	0.863	1.119	1.255	0.902009
STM0520	STM0520	putative permease	0.025	0.027	0.03	0.034	0.017	0.025	0.902109
dcuB	STM4301	Dcu family, anaerobic C4-dicarboxylate transporter	0.067	0.088	0.098	0.071	0.081	0.087	0.902135
STM0650	STM0650	putative hydrolase C-terminus	0.134	0.167	0.138	0.142	0.127	0.107	0.902152
ampD	STM0146	N-acetyl-anhydromuramyl-L-alanine amidase	0.762	0.576	0.772	0.666	0.696	0.701	0.902219
STM4042	STM4042	putative branched-chain amino acid permease	0.236	0.275	1.671	0.266	0.253	0.227	0.902284
SL1344-0141	GL030994_salt8_293f03_p2kA516_ORF_302	SL1344 specific gene	0.25	0.239	0.197	0.19	0.221	0.239	0.902506
STM3600	STM3600	putative sugar kinases, ribokinase family	0.21	0.152	0.222	0.237	0.169	0.17	0.902559
cysI	STM2947	sulfite reductase, alpha subunit, NADPH dependent	4.273	3.606	2.219	3.688	2.917	3.205	0.902595
STM3253	STM3253	putative fructose/tagatose biphosphate aldolase	0.052	0.056	0.037	0.039	0.052	0.051	0.902698
pldA	STM3957	outer membrane phospholipase A	2.132	2.92	2.132	1.939	1.766	2.083	0.902884
trmE	STM3843	GTPase for tRNA modification and thiophene and furan oxidation	0.262	0.299	0.345	0.255	0.267	0.289	0.902912
SL1344-0098	GL029077_salt8_171c08_p1k_ORF_123	SL1344 specific gene	0.142	0.141	0.141	0.119	0.141	0.123	0.902966
STM1939	STM1939	putative glucose-6-phosphate dehydrogenase	1.03	1.144	2.182	1.045	1.055	1	0.903019
STM1851	STM1851	putative cytoplasmic protein	0.839	0.674	0.518	0.575	0.667	0.588	0.903089
cca	STM3204	tRNA nucleotidyl transferase	0.241	0.266	0.229	0.239	0.241	0.179	0.903107
csdA	STM2984	putative selenocysteine lyase	0.523	0.344	0.25	0.339	0.349	0.254	0.903777
rbn	STM4027	tRNA processing exoribonuclease BN	0.693	0.539	0.624	0.443	0.652	0.621	0.903781
rcK	PSLT009		0.173	0.187	0.184	0.169	0.164	0.166	0.903917
melR	STM4297	regulator of melibiose operon (AraC/XylS family)	0.115	0.109	0.125	0.098	0.098	0.117	0.904027
STM2571	STM2571	putative aminotransferase	0.487	0.498	0.766	0.493	0.426	0.435	0.904383
lpdA	STM0154	lipoamide dehydrogenase (NADH); component of 2-oxodehydrogenase and pyruvate complexes; L protein of glycine cleavage complex second part	22.931	17.838	28.531	18.936	22.187	21.235	0.904461
STM0325	STM0325	putative IS3 transposase	0.075	0.086	0.109	0.059	0.085	0.094	0.904971
ydcK	STM1610	putative nucleoside-diphosphate-sugar pyrophosphorylases involved in lipopolysaccharide biosynthesis	0.11	0.101	0.108	0.082	0.1	0.114	0.905349
STM2329	STM2329	putative cytoplasmic protein	0.303	0.276	0.212	0.353	0.26	0.17	0.905364
yfeH	STM2425	putative Na+-dependent transporter	0.358	0.335	0.316	0.303	0.304	0.303	0.905471
mfd	STM1216	transcription-repair coupling factor	1.348	1.455	1.513	1.252	1.491	1.225	0.905475
STM3083	STM3083	putative Mannitol dehydrogenase	0.055	0.051	0.05	0.038	0.054	0.048	0.90553
mdaB	STM3179	NADPH specific quinone oxidoreductase (drug modulator)	0.275	0.197	0.256	0.261	0.221	0.216	0.90557
blc	STM4339	outer membrane lipoprotein (lipocalin)	0.374	0.375	0.338	0.315	0.355	0.348	0.906083
gudT	STM2962	putative MFS superfamily, D-glucarate permease	0.075	0.084	0.085	0.075	0.084	0.07	0.90615
leuD	STM0110	3-isopropylmalate isomerase (dehydratase), subunit with LeuC	0.314	0.309	0.379	0.296	0.283	0.275	0.906165
yjgP	STM4479	putative permease	0.418	0.39	0.505	0.433	0.391	0.321	0.906178
STM2486	STM2486	putative inner membrane protein	1.39	1.413	1.313	1.416	1.032	1.368	0.906278
STM0360	STM0360	cytochrome BD2 subunit I	0.91	0.776	0.979	0.749	0.953	0.786	0.90634
samB	PSLT054		0.922	1.035	1	0.904	1.01	0.816	0.906553
ydiY	STM1327	putative salt-induced outer membrane protein	0.504	0.416	0.498	0.399	0.494	0.467	0.906657
yciA	STM1736	putative Acyl-CoA hydrolase	1.078	1.15	1	1.092	0.992	0.862	0.906696
STM1002	STM1002	putatiave diaminopropionate ammonia lyase	0.043	0.056	0.048	0.039	0.047	0.045	0.906881
fabF	STM1197	3-oxoacyl-[acyl-carrier-protein] synthase II	2.625	2.558	1.334	2.764	2.31	1.957	0.907151
yceL	STM1166	putative MFS superfamily transport protein	0.216	0.233	0.192	0.197	0.201	0.19	0.907162
pipA	STM1087	Pathogenicity island encoded protein: SPI3	0.182	0.195	0.19	0.175	0.183	0.16	0.907367
uvrD	STM3951	DNA-dependent ATPase I and helicase II	2.008	1.794	1.839	1.936	1.57	1.53	0.907647
STM4575	STM4575	putative outer membrane protein	0.214	0.22	0.19	0.209	0.204	0.172	0.907865
STM3768	STM3768	putative selenocysteine synthase [L-seryl-tRNA(Ser) selenium transferase	0.154	0.172	0.168	0.181	0.151	0.13	0.908288
ygjU	STM3225	putative dicarboxylate permease	0.391	0.333	3.421	0.349	0.338	0.38	0.908514
STM2613	STM2613	Gifsy-1 prophage	0.049	0.065	0.056	0.048	0.049	0.056	0.90856
STM4098	STM4098	putative arylsulfate sulfotransferase	0.296	0.262	0.196	0.233	0.262	0.221	0.908619
yjgQ	STM4480	putative permease	0.751	0.661	0.832	0.696	0.657	0.695	0.908685
STM4421	STM4421	putative NAD-dependent aldehyde dehydrogenase	0.104	0.081	0.179	0.145	0.082	0.071	0.908755
STM1698A	STM1698A	putative e6 protein	0.1	0.118	0.045	0.077	0.125	0.078	0.908863
STM0860	STM0860	putative inner membrane protein	0.146	0.145	0.118	0.151	0.133	0.114	0.908957
yraR	STM3268	putative nucleoside-diphosphate-sugar epimerase	1.041	1	0.883	0.932	0.956	0.843	0.909007
SL1344-0104	GL029084_salt11_468f03_p1k_ORF_7	SL1344 specific gene	1.222	1.486	1.108	1.168	1.08	1.087	0.909133
STM1023	STM1023	Gifsy-2 prophage	0.491	0.602	0.385	0.433	0.422	0.487	0.909274
SL1344-0087	GL029065_salt8_171c08_p1k_ORF_109	SL1344 specific gene	0.218	0.23	0.262	0.275	0.168	0.198	0.909301
yidQ	STM3810	putative outer membrane lipoprotein	2.379	3.021	1.606	1.785	2.456	2.311	0.909552
hcaT	STM2554	putative MFS family transport protein	0.546	0.615	0.489	0.502	0.54	0.452	0.909674
yhhW	STM3544	putative cytoplasmic protein	0.148	0.18	0.2	0.174	0.153	0.165	0.909848
narW	STM1579	nitrate reductase 2, delta subunit, assembly function	0.279	0.278	0.291	0.241	0.283	0.24	0.910054
potI	STM0880	ABC superfamily (membrane), putrescine transporter	0.195	0.207	0.156	0.193	0.161	0.18	0.910299
STM0362	STM0362	putative cytoplasmic protein	3.639	3.308	2.76	2.304	3.125	3.794	0.910425
pduG	STM2043	Propanediol utilization: diol dehydratase reactivation	0.123	0.128	0.144	0.108	0.137	0.107	0.910541
STM0538	STM0538	putative outer membrane protein	0.315	0.27	0.265	0.237	0.244	0.257	0.910598
STM4271	STM4271	putative inner membrane protein	0.082	0.079	0.084	0.069	0.085	0.071	0.910671
SL1344-0019	GL028985_salt8_171c08_p1k_ORF_26	SL1344 specific gene	0.144	0.183	0.134	0.146	0.112	0.138	0.910865
STM2273	STM2273	putative dehydratase protein	0.166	0.082	0.07	0.077	0.082	0.066	0.910896
thiE	STM4163	thiamin phosphate synthase (thiamine phosphate pyrophosphorylase)	0.084	0.072	0.114	0.083	0.072	0.075	0.911055
STM0727	STM0727	putative cytoplasmic protein	0.259	0.211	0.268	0.254	0.231	0.224	0.911167
yciR	STM1703	putative PAS/PAC domain; diguanylate cyclase/phosphodiesterase domain 1; Diguanylate cyclase/phosphodiesterase domain 2	0.199	0.196	0.598	0.168	0.174	0.204	0.911262
yggN	STM3107	putative periplasmic protein	3.736	2.775	2.818	2.593	2.381	2.743	0.911286
sfbC	STM0512	putative binding-protein-dependent transport systems inner membrane component	0.157	0.18	0.215	0.173	0.181	0.141	0.911399
yohK	STM2182	putative transmembrane protein	0.169	0.155	0.165	0.17	0.144	0.139	0.911573
acrE	STM3390	transmembrane protein affecting septum formation and cell membrane permeability	0.078	0.069	0.078	0.071	0.078	0.065	0.911999
sufD	STM1372	required for stability of iron-sulfur component of FhuF	0.33	0.321	0.249	0.305	0.297	0.277	0.912025
STM3021	STM3021	putative inner membrane protein	0.252	0.216	0.171	0.216	0.207	0.171	0.912052
ygjP	STM3221	putative metal-dependent hydrolase	0.229	0.276	0.254	0.255	0.249	0.196	0.912357
STM0717	STM0717	putative inner membrane protein	0.051	0.07	0.099	0.054	0.067	0.072	0.912366
yigA	STM3948	putative cytoplasmic protein	4.468	4.373	4.662	4.835	4.277	3.276	0.912389
kdtA	STM3724	3-deoxy-D-manno-octulosonic-acid transferase (KDO transferase)	0.83	0.724	0.675	0.819	0.711	0.495	0.912391
SL1344-0099	GL029078_salt11_468f03_p1k_ORF_1	SL1344 specific gene	2.281	1.887	1.977	1.737	2.358	1.434	0.912622
STM0292	STM0292	putative RHS-family protein	1.016	0.777	0.651	0.729	0.702	0.697	0.912735
flgC	STM1175	flagellar biosynthesis, cell-proximal portion of basal-body rod	14.307	16.553	17.715	14.347	17.171	14.001	0.912771
frwD	STM4116	PTS system fructose-like IIB component 2	0.594	0.593	0.598	0.498	0.634	0.505	0.912887
yqcC	STM2965	putative cytoplasmic protein	1.107	1.078	0.813	1.15	1.12	0.74	0.912915
rpsO	STM3283	30S ribosomal subunit protein S15	7.402	8.365	7.961	8.919	7.378	5.835	0.912986
sapA	STM1692	ABC superfamily (periplasm), peptide transport protein	0.306	0.239	0.276	0.275	0.252	0.231	0.913144
yhhP	STM3578	small ubiquitous protein required for normal growth	2.65222	2.21545	1.763	2.746	2.3341	1.29222	0.91325
phnU	STM0427	2-aminoethylphosphonate transporter, memrane component	0.122	0.151	0.133	0.108	0.142	0.117	0.913652
STM4239	STM4239	putative cytoplasmic protein	3.18	4.847	2.351	2.017	3.11	3.91	0.913666
dxr	STM0220	1-deoxy-D-xylulose 5-phosphate reductoisomerase	0.304	0.307	0.286	0.279	0.29	0.265	0.913852
fabB	STM2378	3-oxoacyl-[acyl-carrier-protein] synthase I	3.458	2.758	3.499	3.894	2.238	3.622	0.913923
nuoI	STM2321	NADH dehydrogenase I chain I	1.596	1.322	1.884	1.951	1.524	1.044	0.914004
ydeI	STM1515	putative periplasmic protein	1.782	1.501	0.997	0.865	1.361	2.196	0.914369
STM2575	STM2575	putative transcriptional regulator, LysR family	0.097	0.083	0.078	0.092	0.066	0.072	0.914415
ycaO	STM0975	putative cytoplasmic protein	0.487	0.388	0.519	0.451	0.462	0.424	0.914533
yggW	STM3104	putative oxidase	0.587	0.513	0.514	0.657	0.438	0.361	0.914575
gntU	STM3541	low affinity gluconate permease	0.097	0.126	0.12	0.112	0.123	0.096	0.91471
STM1632	STM1632	putative inner membrane protein	0.06	0.043	0.026	0.033	0.041	0.045	0.914889
yhdP	STM3369	paral putative protease	0.746	0.858	0.625	0.654	0.715	0.68	0.914939
STM1038	STM1038	Gifsy-2 prophage; probable major tail protein	0.082	0.084	0.088	0.089	0.063	0.081	0.91508
STM0948	STM0948	putative cytoplasmic protein	0.141	0.157	2.668	0.127	0.146	0.16	0.915221
STM1033	STM1033	Gifsy-2 prophage; resembles Clp protease	0.091	0.104	0.137	0.097	0.078	0.114	0.915287
araH	STM1931	putative intracellular protease/amidase	0.116	0.14	0.147	0.124	0.137	0.124	0.915644
yebS	STM1848	putative inner membrane protein	0.225	0.199	0.193	0.159	0.208	0.183	0.915765
rob	STM4586	transcriptional regulator (AraC/XylS family)	2.311	1.833	2.592	2.027	1.964	2.381	0.915767
ygjT	STM3224	putative resistance protein	0.17	0.169	0.177	0.15	0.17	0.148	0.915837
STM0868	STM0868	putative transport protein/putative regulatorn	0.078	0.079	0.052	0.081	0.079	0.057	0.916012
yfhH	STM2572	putative ABC superfamily (membrane) transport protein	0.189	0.208	0.209	0.211	0.209	0.157	0.916318
phsB	STM2064	Hydrogen sulfide production: iron- sulfur subunit; electron transfer	0.08	0.076	0.082	0.084	0.067	0.07	0.916349
STM3362	STM3362	putative periplasmic protein	0.919	0.961	1.009	0.622	1.03	1.066	0.916371
ssaR	STM1419	Secretion system apparatus: homology with YscR of the secretion system of Yersinia	0.037	0.036	0.029	0.038	0.027	0.035	0.916437
yqjF	STM3232	putative membrane-associated protein	0.176	0.237	0.201	0.212	0.189	0.156	0.916455
csgF	STM1140	curli production assembly/transport component, 2nd curli operon	0.076	0.076	0.058	0.068	0.071	0.07	0.916519
yicE	STM3747	putative NCS2 family, purine/xanthine transport protein	1.108	1	3.561	1.208	1.041	0.833	0.916603
STM4571	STM4571	putative outer membrane protein	0.098	0.1	0.347	0.091	0.091	0.093	0.916618
STM4519	STM4519	putative NAD-dependent aldehyde dehydrogenase	3.104	2.255	2.456	2.046	2.245	2.484	0.916634
STM3859	STM3859	putative shikimate / quinate 5-dehydrogenase	0.072	0.076	0.066	0.056	0.079	0.065	0.916735
ymfB	STM1235	putative MutT-like protein	0.724	0.596	0.568	0.472	0.593	0.583	0.916872
yicJ	STM3750	putative GPH family transport protein	0.062	0.06	0.061	0.051	0.066	0.052	0.917014
kduD	STM3017	2-deoxy-D-gluconate 3-dehydrogenase	0.417	0.382	0.359	0.297	0.361	0.401	0.917077
STM2587	STM2587	Gifsy-1 prophage: similar to phage tail assembly protein	0.084	0.09	0.072	0.092	0.07	0.071	0.91714
proV	STM2809	ABC superfamily (atp_bind), glycine/betaine/proline transport protein	0.803	0.589	0.955	0.952	0.587	0.715	0.91723
argD	STM3468	acetylornithine transaminase (NAcOATase and DapATase)	0.333	0.338	0.358	0.358	0.324	0.257	0.917354
STM2449	STM2449	putative acetyltransferase	1.009	1.014	0.911	1.213	0.934	0.7	0.917369
ybeM	STM0631	putative hydrolase	0.25	0.32	0.237	0.257	0.246	0.191	0.917686
rof	STM0237	modulator of Rho-dependent transcription termination	1.633	2.246	2.971	1.595	1.975	2.78	0.917729
STM0410	STM0410	putative regulatory protein	0.155	0.179	0.161	0.141	0.167	0.137	0.917754
tctE	STM2784	tricarboxylic transport: regulatory protein	0.144	0.15	0.121	0.14	0.13	0.127	0.918183
aroM	STM0390	protein of aro operon, regulated by aroR	0.34	0.274	0.235	0.271	0.249	0.236	0.918212
yfiE	STM2644	putative transcriptional regulator, LysR family	0.099	0.122	0.113	0.1	0.114	0.098	0.918259
marR	STM1520	transcriptional repressor of marRAB operon, multiple antibiotic resistance protein	0.091	0.098	0.13	0.101	0.088	0.082	0.91829
rpmG	STM3727	50S ribosomal subunit protein L33	5.957	6.435	9.389	7.151	5.449	5.297	0.91838
STM1785	STM1785	putative cytoplasmic protein	0.116	0.088	0.118	0.103	0.103	0.114	0.918477
STM0947	STM0947	putative integrase protein	0.076	0.086	0.124	0.063	0.091	0.086	0.918604
rnpA	STM3840	RNase P, protein component (protein C5), processes tRNA, 4.5S RNA	2.904	1.41	1.49	2.566	1.257	0.795	0.918615
tolQ	STM0745	tol protein, membrane-spanning inner membrane proteins, required for outer membrane integrity, uptake of group A colicins, and translocation of phage DNA to cytoplasm	1.016	1.257	1.501	1.412	1.209	0.902	0.918658
PSLT035	pSLT035		20.309	19.7165	21.021	19.0075	18.4315	18.555	0.918954
STM1794	STM1794	putative periplasmic protein	0.203	0.261	0.245	0.264	0.213	0.203	0.919025
SL1344-0077	GL029054_salt8_171c08_p1k_ORF_98	SL1344 specific gene	0.117	0.144	0.128	0.118	0.117	0.118	0.919263
csgC	STM1145	putative curli production protein	0.164	0.215	0.27	0.19	0.173	0.235	0.919427
ybiN	STM0826	putative SAM-dependent methyltransferase	0.534	0.538	0.465	0.516	0.511	0.449	0.919527
prfH	STM0315	putative peptide chain release factor	0.352	0.375	0.365	0.298	0.27	0.47	0.919602
smtA	STM0991	S-adenosylmethionine-dependent methyltransferase	0.751	0.645	0.504	0.793	0.529	0.498	0.91994
seqA	STM0697	negative modulator of initiation of replication, inhibits open complex formation, mutation in gene alters cell membrane	6.591	6.006	4.738	6.822	5.472	4.522	0.92019
ptsJ	STM2436	putative regulatory protein, gntR family	0.384	0.332	0.283	0.364	0.299	0.262	0.920209
osmB	STM1705	osmotically inducible lipoprotein	6.047	11.399	5.919	4.733	6.891	5.284	0.920281
STM3670	STM3670	putative chemotaxis protein, resembles cheA	0.137	0.135	1.93	0.137	0.133	0.11	0.920311
yiiL	STM4043	putative cytoplasmic protein	0.152	0.136	0.152	0.165	0.136	0.122	0.920345
ybiT	STM0838	putative ATPase component of ABC transporter with duplicated ATPase domain	0.383	0.35	0.341	0.385	0.268	0.324	0.920405
ybfE	STM0695	LexA regulated, putative SOS response	0.552	0.476	0.415	0.479	0.392	0.448	0.920505
yjcB	STM4263	putative inner membrane protein	0.281	0.251	0.285	0.277	0.247	0.253	0.920576
ybjE	STM0938	putative inner membrane protein	0.542	0.574	0.789	0.591	0.515	0.485	0.920733
yccA	STM1085	putative TEGT family carrier/transport protein	8.208	5.701	7.603	7.058	7.357	6.607	0.920755
tmk	STM1200	thymidylate kinase	1.107	1.127	0.864	1.108	0.959	0.997	0.920881
STM1674	STM1674	putative bacterial regulatory helix-turn-helix proteins, araC family	0.101	0.099	0.09	0.093	0.097	0.084	0.920894
STM2716	STM2716	Fels-2 prophage: phage-holin analog protein	0.825	0.664	0.673	0.621	0.7	0.548	0.921103
STM0083	STM0083	putative inner membrane protein	0.547	0.482	0.589	0.449	0.508	0.561	0.921235
lpxB	STM0229	tetraacyldisaccharide-1-P	0.877	0.768	0.65	0.899	0.749	0.526	0.921258
STM2722	STM2722	Fels-2 prophage: similar to gpP, ATP charging, in phage P2	0.727	0.648	0.632	0.561	0.663	0.572	0.921261
eda	STM1884	multifunctional:2-keto-3-deoxygluconate 6-phosphate aldolase; 2-keto-4-hydroxyglutarate aldolase; oxaloacetate decarboxylase	0.7105	0.7215	0.7765	0.8315	0.6165	0.573	0.921327
STM2739	STM2739	Fels-2 prophage: similar to int protein in phage 186	0.876	1	0.677	0.816	0.914	0.705	0.921378
STM2300	STM2300	putative cytoplasmic protein	1.436	1.373	1.654	1.564	1.189	1.246	0.921491
ycgN	STM1811	putative cytoplasmic protein	1.258	0.905	0.915	0.985	0.918	0.663	0.921531
SL1344-0009	GL028974_salt8_171c08_p1k_ORF_11	SL1344 specific gene	0.105	0.135	0.233	0.099	0.137	0.142	0.921611
yjaG	STM4169	putative cytoplasmic protein	0.702	0.732	0.557	0.657	0.813	0.507	0.921618
yegD	STM2125	putative heat shock protein (Hsp70/DnaK)	0.204	0.277	0.246	0.226	0.241	0.214	0.921675
malQ	STM3513	4-alpha-glucanotransferase (amylomaltase)	0.504	0.532	0.533	0.512	0.487	0.473	0.921811
STM2176	STM2176	putative glutathione S-transferase	0.08	0.075	0.076	0.084	0.064	0.064	0.922004
STM1671	STM1671	putative bacterial regulatory helix-turn-helix proteins, araC family	0.045	0.05	0.052	0.046	0.052	0.041	0.922313
prpC	STM0369	putative citrate synthase	0.067	0.064	0.065	0.061	0.057	0.062	0.92247
STM2690	STM2690	putative outer membrane efflux protein	0.425	0.386	0.34	0.34	0.359	0.37	0.922581
parC	STM3174	DNA topoisomerase IV, subunit A	1.081	1.043	1.112	0.998	0.999	0.995	0.922601
STM1668	STM1668	putative outer membrane or exported	0.026	0.035	0.019	0.017	0.028	0.029	0.922632
dapF	STM3947	diaminopimelate epimerase	3.735	2.699	2.953	3.513	2.745	2.098	0.922738
STM3085	STM3085	putative outer membrane lipoprotein	0.174	0.173	0.224	0.166	0.154	0.162	0.922923
yegN	STM2127	paral putative outer membrane receptor	0.544	0.463	0.378	0.391	0.434	0.46	0.923054
citC2	STM0058	putative citrate lyase synthetase (citrate (pro-3S)-lyase ligase	0.875	0.987	0.909	0.863	0.934	0.733	0.923117
rpmF	STM1191	50S ribosomal subunit protein L32	21.094	26.897	33.48	23.432	27.742	23.589	0.923666
STM2570	STM2570	putative phosphotransferase system IIB components	0.097	0.089	0.082	0.093	0.083	0.072	0.923793
STM0561	STM0561	Sensor protein	0.321	0.27	0.3	0.273	0.287	0.272	0.924166
hisC	STM2073	histidinol phosphate aminotransferase	0.316	0.213	0.279	0.313	0.214	0.256	0.924262
STM1021	STM1021	Gifsy-2 prophage	0.0555	0.061	0.031	0.05	0.05	0.054	0.924311
prpE	STM0371	putative acetyl-CoA synthetase, propionate catabolism operon	0.53	0.56	0.62	0.532	0.493	0.529	0.92445
STM2400	STM2400	putative inner membrane protein	0.08	0.111	1.025	0.087	0.108	0.115	0.924465
STM4208	STM4208	putative cytoplasmic protein	0.259	0.219	0.236	0.196	0.224	0.237	0.925065
cysJ	STM2948	sulfite reductase, beta (flavoprotein) subunit	2.887	1.791	2.358	2.478	1.956	2.142	0.925165
fumA	STM1468	fumarase A (fumarate hydratase class I), aerobic isozyme	2.743	2.406	3.156	2.734	2.597	2.302	0.925194
acpP	STM1196	acyl carrier protein	77.512	90.001	86.25	87.213	82.206	70.898	0.925296
STM3781	STM3781	putative sugar (pentulose and hexulose) kinase	0.501	0.472	1.059	0.49	0.443	0.459	0.925337
dcuR	STM4303	response regulator in two-component regulatory system with DcuS, regulates anaerobic fumarate respiration	0.293	0.322	0.292	0.294	0.243	0.279	0.925376
slp	STM1819	putative outer membrane protein	0.444	0.467	0.35	0.471	0.449	0.328	0.925403
thrL	STM0001	thr operon leader peptide	0.229	0.881	0.332	0.316	0.396	0.232	0.925732
STM4042A	STM4042A	hypothetical protein	0.332	0.335	0.311	0.295	0.302	0.326	0.925857
miaB	STM0670	methylthiolation of isopentenylated A37 derivatives in rRNA	6.273	5.261	4.766	4.36	5.779	4.59	0.926081
prgH	STM2874	cell invasion protein	11.226	6.941	13.558	11.197	9.243	10.86	0.926168
STM0155	STM0155	putative outer membrane protein	0.182	0.207	0.201	0.177	0.195	0.187	0.926304
STM2340	STM2340	putative transketolase	0.143	0.188	0.205	0.184	0.145	0.198	0.926387
pncB	STM1004	nicotinate phosphoribosyltransferase	1.232	1.042	1.281	1.096	1.107	1.226	0.926557
alr	STM4247	alanine racemase 1, biosynthetic	0.578	0.599	0.685	0.636	0.552	0.487	0.926577
yjfN	STM4378	putative inner membrane protein	0.183	0.176	0.202	0.173	0.165	0.171	0.926953
recD	STM2993	exonuclease V, alpha chain	0.602	0.73	0.718	0.533	0.804	0.688	0.926971
yiiM	STM4056	putative cytoplasmic protein	0.74	0.856	0.71	0.803	0.648	0.621	0.927319
phoP	STM1231	response regulator in two-component regulatory system with PhoQ, transcribes genes expressed under low Mg+ concentration (OmpR family)	7.43678	4.798	7.73163	6.76511	6.51612	7.44033	0.92733
srgA	PSLT011		0.098	0.089	0.089	0.089	0.081	0.078	0.927399
STM0765	STM0765	putative cation transporter	0.033	0.042	0.032	0.028	0.032	0.032	0.927482
wcaK	STM2101	putative galactokinase in colanic acid gene cluster	0.082	0.094	0.084	0.073	0.09	0.072	0.927584
yidC	STM3842	putative Preprotein translocase subunit YidC	8.567	5.421	6.414	5.726	6.527	5.636	0.927648
marT	STM3759	putative transcriptional regulatory protein	0.159	0.13	0.094	0.123	0.124	0.115	0.92768
yaeH	STM0211	putative cytoplasmic protein	3.075	3.614	1.658	2.262	2.333	4.4	0.927773
SL1344-0184	GL031091_Salt7_514b05_p1k_ORF_29	SL1344 specific gene	0.15	0.176	0.147	0.153	0.125	0.141	0.927931
STM1967	STM1967	putative 50S ribosomal protein	1.838	1.384	2.141	2.019	1.526	1.611	0.928076
hpaH	STM1105	4-hydroxyphenylacetate catabolism	0.113	0.129	0.155	0.112	0.117	0.131	0.928187
hpaX	STM1107	4-hydroxyphenylacetate catabolism	0.131	0.118	0.126	0.114	0.118	0.119	0.928412
STM3517	STM3517	putative DNA-damage-inducibile protein, resembles dinJ	3.556	7.231	7.005	4.399	6.46	9.681	0.928455
ydhL	STM1438	putative oxidoreductase	0.206	0.271	0.17	0.187	0.208	0.18	0.928664
SL1344-0226	GL031260_salt8_244g10_p2kP038_ORF_94	SL1344 specific gene	0.095	0.085	0.074	0.061	0.096	0.084	0.928698
STM2788	STM2788	tricarboxylic transport	1.123	0.809	0.949	0.727	0.938	1.004	0.928733
ecnB	STM4336	putative entericidin B precursor	11.747	14.716	10.115	8.057	11.169	14.43	0.928733
sfbB	STM0511	putative ABC-type transport system ATPase component/cell division protein	0.158	0.14	0.172	0.18	0.134	0.131	0.928736
STM1627	STM1627	alcohol dehydrogenase class III	0.276	0.231	0.262	0.259	0.228	0.244	0.928767
STM1484	STM1484	putative protease	0.759	0.783	0.787	0.638	0.757	0.797	0.92903
STM4051	STM4051	putative outer membrane protein	0.036	0.063	0.04	0.039	0.028	0.047	0.929067
STM3160	STM3160	putative inner membrane protein	0.183	0.164	0.246	0.13	0.137	0.276	0.929123
topB	STM1298	DNA topoisomerase III	0.857	0.718	0.824	0.684	0.868	0.756	0.929192
prmA	STM3383	methylation of 50S ribosomal subunit protein L11	0.921	0.985	1.071	0.892	0.947	0.908	0.929317
ygdI	STM2983	putative lipoprotein	33.008	37.658	25.964	20.505	37.715	37.363	0.92965
STM1791	STM1791	putative hydrogenase-1 protein	0.081	0.084	0.111	0.063	0.085	0.089	0.929902
potC	STM1223	ABC superfamily (membrane), spermidine/putrescine transporter	0.327	0.296	0.086	0.282	0.29	0.255	0.929902
trpE	STM1723	anthranilate synthase, component I	0.066	0.061	0.063	0.063	0.057	0.056	0.929952
crcB	STM0630	high-copy crc-csp restores normal chromosome condensation in presence of camphor or mukB mutations	1.124	1.096	1.213	1.009	1.079	1.05	0.930253
yacL	STM0160	putative cytoplasmic protein	1.007	1.622	1.736	1.178	1.114	2.618	0.930285
SL1344-0200	GL031109_Salt7_514b05_p1k_ORF_50	SL1344 specific gene	0.101	0.186	0.09	0.106	0.091	0.086	0.930309
STM0723	STM0723	putative ABC-type polysaccharide/polyol phosphate transport system, ATPase component	0.48	0.475	0.959	0.535	0.408	0.408	0.930358
phnR	STM0430	2-aminoethylphosphonate transport, repressor	0.882	1.187	1.116	1.245	0.875	1.028	0.930521
STM3528	STM3528	putative periplasmic phosphate-binding protein	0.343	0.381	0.356	0.337	0.348	0.31	0.930551
hisA	STM2076	N-(5'-phospho-L-ribosyl-formimino)-5-amino-1- (5'-phosphoribosyl)-4-imidazolecarboxamide isomerase	0.343	0.35	0.414	0.332	0.307	0.339	0.930588
ppdC	STM2997	prepilin peptidase dependent protein C, putative component in type IV pilin biogenesis	0.311	0.306	0.273	0.315	0.308	0.238	0.930589
ybcJ	STM0541	putative cytoplasmic protein	0.888	0.998	1.005	0.917	1.115	0.784	0.9308
ygjQ	STM3222	putative integral membrane protein	0.102	0.095	0.092	0.113	0.09	0.068	0.930864
folD	STM0542	bifunctional 5,10-methylene-tetrahydrofolate dehydrogenase and 5,10-methylene-tetrahydrofolate cyclohydrolase	5.11	3.798	4.745	4.724	4.725	3.863	0.931056
hydN	STM2843	electron transport protein (FeS senter) from formate to hydrogen	0.161	0.156	0.168	0.145	0.155	0.15	0.931332
STM0438	STM0438	putative TPR repeat protein	0.114	0.122	0.106	0.09	0.133	0.1	0.931379
SL1344-0159	GL031059_salt8_293f03_p2kA516_ORF_374	SL1344 specific gene	0.039	0.047	0.052	0.048	0.038	0.046	0.931457
prfB	STM3041	peptide chain release factor RF-2	1.68	1.453	1.798	1.605	1.467	1.628	0.931559
radC	STM3729	putative DNA repair protein, associated with replication forks	0.191	0.238	0.237	0.241	0.216	0.207	0.931963
lipA	STM0633	lipoate synthase, an iron-sulfur enzyme	1.359	1.116	1.517	1.367	1.327	1.12	0.931965
STM2712	STM2712	Fels-2 prophage: similar to gpR for completion of tail, in phage P2	0.451	0.349	0.528	0.456	0.438	0.372	0.932146
STM2757	STM2757	putative cytoplasmic protein	0.032	0.03	0.02	0.03	0.027	0.027	0.93217
yqgF	STM3097	putative endonuclease involved in recombination	0.9	0.844	0.895	0.983	0.848	0.697	0.932333
thiJ	STM0433	4-methyl-5(beta-hydroxyethyl)-thiazole synthesis	0.298	0.276	0.253	0.285	0.273	0.219	0.932341
STM1034	STM1034	Gifsy-2 prophage; putative RecA/RadA recombinase	0.22	0.251	0.25	0.218	0.216	0.269	0.932426
rfaF	STM3711	ADP-heptose; LPS heptosyltransferase 1	3.977	3.837	4.358	3.934	3.643	3.56	0.932593
STM1035	STM1035	Gifsy-2 prophage; ATP-binding sugar transporter-like protein	0.095	0.099	0.084	0.098	0.071	0.1	0.932763
STM3388	STM3388	putative membrane domain involved in signal transduction; Diguanylate cyclase/phosphodiesterase domain 1; Diguanylate cyclase/phosphodiesterase domain 2	0.14	0.142	0.124	0.133	0.142	0.118	0.932995
yhaN	STM3238	putative inner membrane protein	0.134	0.221	0.151	0.134	0.146	0.143	0.933156
STM0556	STM0556	putative transposase	0.047	0.047	0.049	0.057	0.019	0.078	0.933562
fliZ	STM1955	putative regulator of FliA	23.795	19.523	21.148	21.68	14.267	24.907	0.933903
bcfB	STM0022	fimbrial chaparone	0.143	0.132	0.113	0.119	0.125	0.126	0.934047
ratA	STM2515	putative outer membrane protein	0.285	0.315	0.269	0.286	0.253	0.261	0.934396
dppD	STM3627	ABC superfamily (atp_bind), dipeptide transport protein	1.062	0.633	0.795	1.024	0.646	0.62	0.934561
cmk	STM0980	cytidine monophosphate (CMP) kinase	1.383	1.118	1.024	1.133	1.068	0.943	0.934679
fldB	STM3045	flavodoxin 2	0.802	0.538	0.679	0.731	0.618	0.566	0.934769
yfbG	STM2299	paral putative transformylase	3.345	2.196	3.289	3.643	2.886	2.765	0.934874
ybbA	STM0507	putative ABC superfamily (atp_bind) transporter	0.252	0.241	1.491	0.261	0.241	0.208	0.935061
traX	PSLT110		0.218	0.193	0.195	0.269	0.167	0.135	0.935189
STM0297	STM0297	putative transposase	0.056	0.079	0.038	0.06	0.057	0.042	0.935198
SL1344-0053	GL029025_salt8_171c08_p1k_ORF_67	SL1344 specific gene	0.045	0.036	0.044	0.044	0.036	0.044	0.935298
glpE	STM3525	thiosulfate/cyanide sulfurtransferase (rhodanese)	0.944	0.857	0.868	0.832	0.902	0.713	0.935305
STM2372	STM2372	putative transport protein	1.001	0.919	1.041	1.071	0.974	0.787	0.935421
entE	STM0596	2,3-dihydroxybenzoate-AMP ligase	0.095	0.108	0.095	0.096	0.095	0.077	0.935632
rtcB	STM3519	putative cytoplasmic protein	0.354	0.368	0.388	0.409	0.319	0.313	0.935775
yiaK	STM3668	putative malate dehydrogenase	0.16	0.15	0.15	0.147	0.112	0.168	0.935816
stfC	STM0196	putative fimbrial outer membrane usher	0.148	0.167	0.123	0.147	0.137	0.132	0.935999
yfaW	STM2291	paral putative galactonate dehydratase	0.152	0.168	0.141	0.142	0.146	0.139	0.936214
ftsA	STM0132	ATP-binding cell division protein, septation process, complexes with FtsZ, associated with junctions of inner and outer membranes	2.525	2.481	2.202	1.556	2.833	2.844	0.936343
pgtB	STM2397	Phosphoglycerate transport: protein for signal transmission	0.206	0.185	0.237	0.185	0.194	0.2	0.936413
STM0332	STM0332	putative hydrolase or acyltransferase	0.077	0.082	0.061	0.055	0.075	0.091	0.936838
mtlR	STM3687	repressor for mtl	0.61	0.618	0.533	0.572	0.571	0.572	0.937158
idnR	STM4481	L-idonate regulator (GalR/LacI family)	0.193	0.198	0.192	0.205	0.165	0.175	0.937277
garK	STM3247	glycerate kinase	0.09	0.103	0.102	0.097	0.091	0.099	0.937309
STM3779	STM3779	putative phosphotransferase system, HPr-related protein	0.117	0.099	0.086	0.08	0.09	0.111	0.937382
tdcB	STM3244	threonine dehydratase, catabolic	0.107	0.094	0.105	0.07	0.098	0.139	0.937397
yggM	STM3105	putative periplasmic protein	0.097	0.109	0.091	0.088	0.089	0.096	0.937439
STM0036	STM0036	putative arylsulfatase regulatory protein	0.091	0.089	0.091	0.086	0.087	0.083	0.937542
STM2588	STM2588	Gifsy-1 prophage: similar to tail fiber-like protein	0.41	0.356	0.3	0.326	0.383	0.298	0.937765
STM3774	STM3774	putative inner membrane protein	0.719	0.618	0.494	0.614	0.524	0.605	0.93777
malS	STM3664	alpha-amylase	0.113	0.124	0.148	0.121	0.13	0.1	0.937896
pduM	STM2048	Propanediol utilization	0.765	0.832	2.357	0.897	0.715	0.741	0.937956
mepA	STM2383	murein DD-endopeptidase, penicillin-insensitive	0.437	0.449	0.417	0.529	0.351	0.371	0.93806
panF	STM3382	SSS family, sodium/pantothenate symporter	0.382	0.374	0.204	0.394	0.355	0.309	0.938331
queA	STM0404	S-adenosylmethionine-tRNA ribosyltransferase-isomerase	0.979	0.953	1.024	1.003	0.943	0.82	0.938482
STM2617	STM2617	Gifsy-1 prophage: similar to antiterminator Q	0.036	0.066	0.032	0.029	0.035	0.038	0.938528
yfhB	STM2569	putatative phosphoserine phosphatase	0.469	0.48	0.468	0.485	0.463	0.38	0.938705
phoE	STM0320	outer membrane pore protein e (e,ic,nmpab)	0.211	0.184	0.166	0.152	0.167	0.203	0.938716
ygbA	STM2860	putative cytoplasmic protein	0.16	0.168	0.115	0.153	0.142	0.156	0.938818
deoC	STM4567	2-deoxyribose-5-phosphate aldolase	0.243	0.275	0.286	0.296	0.254	0.229	0.938975
yfgB	STM2525	putative Fe-S-cluster redox enzyme	6.424	3.816	4.373	3.723	4.075	4.564	0.939022
yraL	STM3263	putative methyltransferase	0.89	0.697	0.731	0.651	0.762	0.652	0.939025
STM2707	STM2707	Fels-2 prophage: similar to tail fiber protein (gpH) in phage P2	0.062	0.055	0.068	0.046	0.066	0.065	0.939031
cobB	STM1221	putative nicotinate-nucleotide dimethylbenzimidazolephosphoribosltransferase, homolog of virulence factor	1.207	1.1755	1.222	1.067	1.2395	1.1015	0.9392
mglB	STM2190	ABC superfamily (peri_perm), galactose transport protein	1.685	0.87	1.937	2.746	1.024	1.41	0.939305
STM0355	STM0355	putative Copper chaperone	0.566	0.737	0.592	0.531	0.512	0.633	0.939581
ybgH	STM0710	putative POT family transport protein	0.298	0.429	0.342	0.288	0.461	0.25	0.939691
hpaA	STM1108	4-hydroxyphenylacetate catabolism	0.166	0.157	0.169	0.154	0.156	0.158	0.939708
SL1344-0188	GL031096_Salt7_514b05_p1k_ORF_35	SL1344 specific gene	0.215	0.232	0.254	0.24	0.217	0.199	0.939767
yidZ	STM3848	putative transcriptional regulator, LysR family	0.166	0.157	0.189	0.126	0.205	0.147	0.939808
STM0294	STM0294	putative cytoplasmic protein	0.041	0.053	0.03	0.033	0.034	0.051	0.939876
yjiE	STM4511	putative transcriptional regulator, LysR family	0.522	0.533	0.677	0.561	0.468	0.479	0.939985
yfhF	STM2541	putative regulator	1.205	0.92	1.107	1.055	1.092	0.978	0.939991
STM0721	STM0721	putative glycosyl transferase	0.018	0.021	0.016	0.015	0.017	0.019	0.940067
SL1344-0186	GL031094_Salt7_514b05_p1k_ORF_33	SL1344 specific gene	0.073	0.073	0.074	0.083	0.066	0.059	0.940088
ytfL	STM4407	putative hemolysin-related protein	0.477	0.52	0.437	0.503	0.508	0.353	0.940193
spvB	PSLT039		0.0993333	0.111333	0.101333	0.099	0.0953333	0.0916667	0.940325
SL1344-0128	GL029173_salt11_470a12_q1k_ORF_90	SL1344 specific gene	0.217	0.243	0.25	0.295	0.19	0.213	0.940543
flgI	STM1181	putative flagella basal body protein	1.249	1.198	1.458	1.288	1.228	1.025	0.940554
celD	STM1315	transcriptional repressor of cel operon (AraC/XylS family)	0.104	0.124	0.644	0.108	0.113	0.13	0.940575
clpP	STM0448	proteolytic subunit of clpA-clpP ATP-dependent serine protease, heat shock protein F21.5	3.226	1.697	2.909	2.89	2.689	2.636	0.940591
alkB	STM2264	DNA repair system specific for alkylated DNA	0.423	0.647	0.436	0.384	0.468	0.384	0.940769
sbmA	STM0376	putative ABC superfamily transporter	0.12	0.124	0.124	0.118	0.115	0.117	0.940806
STM2135	STM2135	putative inner membrane protein	0.123	0.118	0.113	0.104	0.107	0.123	0.940933
yidG	STM3804	putative inner membrane protein	0.573	0.54	0.716	0.716	0.556	0.394	0.941182
ipk	STM1779	isopentenyl monophosphate kinase	2.487	1.925	2.127	1.522	2.163	2.437	0.941184
yciO	STM1720	putative translation factor	0.613	0.472	0.634	0.643	0.526	0.568	0.941285
nuoM	STM2317	NADH dehydrogenase I chain M	3.992	3.118	4.125	4.399	3.618	3.336	0.941512
ydcX	STM1596	putative inner membrane protein	0.437	0.385	0.473	0.386	0.438	0.412	0.941539
bcfG	STM0027	fimbrial chaparone	0.1225	0.1425	0.135	0.118	0.135	0.129	0.941748
yciI	STM1738	putative cytoplasmic protein	1.548	1.542	1.465	1.145	1.578	1.695	0.941766
SL1344-0097	GL029076_salt8_171c08_p1k_ORF_122	SL1344 specific gene	0.099	0.125	0.126	0.128	0.109	0.117	0.941956
STM0099	STM0099	putative inner membrane protein	0.255	0.377	0.36	0.399	0.273	0.358	0.94197
htrB	STM1155	lauroyl/myristoyl acyltransferase involved in lipid A biosynthesis	0.31	0.269	0.222	0.359	0.259	0.175	0.942017
STM0212	STM0212	putative inner membrane protein	0.805	0.715	0.691	0.471	0.805	0.806	0.942059
mrcA	STM3493	transpeptidase of penicillin-binding protein 1a (peptidoglycan synthetase)	0.564	0.473	0.647	0.65	0.503	0.459	0.94222
hscB	STM2540	co-chaperone protein Hsc20, believed to be involved in assembly of Fe-S clusters	1.833	1.019	1.407	1.456	1.369	1.169	0.942249
glyS	STM3655	glycine tRNA synthetase, beta subunit	2.201	0.764	1.24	1.477	1.196	0.904	0.942624
oppC	STM1744	ABC superfamily (membrane), oligopeptide transport protein	0.921	0.818	1.101	0.832	0.838	0.939	0.942797
eutR	STM2454	putative regulator ethanolamine operon (AraC/XylS family)	0.63	0.56	0.684	0.608	0.651	0.53	0.943148
yajQ	STM0435	putative cytoplasmic protein	1.629	1.564	1.568	1.395	1.312	1.769	0.94348
pefC	PSLT017		0.056	0.056	0.065	0.058	0.048	0.053	0.943612
ybeV	STM0658	putative molecular chaperone, DnaJ family	0.056	0.062	0.061	0.061	0.059	0.053	0.943676
cysU	STM2443	ABC superfamily (membrane), thiosulfate transport protein	0.611	0.555	0.615	0.654	0.544	0.539	0.943801
SL1344-0225	GL031259_salt8_244g10_p2kP038_ORF_93	SL1344 specific gene	0.073	0.095	0.071	0.068	0.065	0.074	0.943833
traU	PSLT092		0.024	0.024	0.023	0.034	0.019	0.018	0.943968
trpH	STM1721	trpR controlled transcriptional unit in the 5' upstream region of the trp operon	0.4685	0.5185	0.513	0.5315	0.462	0.463	0.944332
ugpC	STM3554	ABC superfamily (atp_bind), sn-glycerol 3-phosphate transport protein	0.631	0.481	0.509	0.484	0.561	0.409	0.944335
stbE	STM0336	putative fimbriae; chaparone	0.126	0.103	0.09	0.104	0.115	0.077	0.944576
moeB	STM0845	molybdopterin biosynthesis	0.608	0.579	0.656	0.488	0.599	0.648	0.944576
trbB	PSLT099		0.105	0.127	0.131	0.186	0.102	0.091	0.9446
STM3841	STM3841	putative inner membrane protein	3.406	1.47	1.589	2.602	1.526	0.852	0.944735
nagD	STM0681	putative phosphatase in N-acetylglucosamine metabolism	0.456	0.376	0.467	0.526	0.369	0.412	0.944796
kdtB	STM3725	phosphopantetheine adenylyltransferase	2.715	3.883	5.379	3.053	4.094	3.953	0.945003
STM1621	STM1621	putative periplasmic protein	0.046	0.053	0.05	0.048	0.044	0.05	0.945333
livM	STM3562	ABC superfamily (membrane), branched-chain amino acid transporter, high-affinity	0.15	0.156	0.157	0.182	0.126	0.14	0.945654
STM0856	STM0856	putative electron transfer flavoprotein alpha subunit	0.035	0.037	0.033	0.028	0.035	0.037	0.945673
STM2245	STM2245	putative outer membrane protein	0.096	0.111	0.079	0.071	0.085	0.124	0.945718
yjbO	STM4244	putative inner membrane protein	0.245	0.211	0.207	0.182	0.205	0.213	0.945771
ybiJ	STM0823	putative periplasmic protein	0.831	0.706	0.763	0.663	0.84	0.675	0.945891
SL1344-0092	GL029070_salt8_171c08_p1k_ORF_114	SL1344 specific gene	0.278	0.392	0.329	0.326	0.288	0.321	0.945894
umuC	STM1997	error-prone repair: component of DNA polymerase V with UmuD'	1.01	0.947	1.109	0.916	1.01	0.943	0.946066
pgpB	STM1710	phosphatidylglycerophosphate phosphatase B	0.239	0.239	0.227	0.227	0.238	0.214	0.946109
STM0016	STM0016	putative protein	0.056	0.064	0.099	0.056	0.064	0.062	0.946397
STM4253	STM4253	putative outer membrane lipoprotein	0.459	0.435	0.239	0.435	0.402	0.399	0.946397
ycfX	STM1220	putative regulator (NagC/XylR family)	0.402	0.384	0.353	0.429	0.378	0.296	0.946417
flk	STM2371	Couples flagellar P- and L-ring assembly to flagellar morphogenesis; cell division	1.228	1.09	1.241	1.098	1.275	1.122	0.946608
SL1344-0130	GL029182_salt11_470a12_q1k_ORF_101	SL1344 specific gene	0.106	0.092	0.243	0.115	0.087	0.101	0.946688
STM3152	STM3152	putative methyl-accepting chemotaxis protein	1.912	1.666	1.326	1.818	1.677	1.287	0.946731
ybgL	STM0714	putative lactam utilization protein	0.245	0.412	0.314	0.38	0.268	0.258	0.946781
STM4044	STM4044	putative iron-containing alcohol dehydrogenase	0.051	0.077	0.078	0.081	0.052	0.092	0.946821
ssaG	STM1406	Secretion system apparatus	0.075	0.047	0.039	0.051	0.036	0.048	0.946833
yeaL	STM1280	putative inner membrane protein	0.59	0.599	0.496	0.762	0.568	0.403	0.947002
yaaH	STM0009	putative regulator	0.659	0.833	0.799	0.748	0.848	0.683	0.94702
bcfD	STM0024	fimbrial subunit	0.157	0.099	0.102	0.097	0.1	0.093	0.947294
gabP	STM2793	APC family, gamma-aminobutyrate transport protein, RpoS dependent	0.283	0.204	0.227	0.331	0.166	0.181	0.947354
STM1001	STM1001	putative leucine response regulator	0.263	0.272	0.214	0.265	0.228	0.256	0.947366
STM4252	STM4252	putative inner membrane protein	1.278	1.142	1.458	1.21	1.226	1.197	0.947529
wzzE	STM3919	modulator of enterobacterial common antigen (ECA) polysaccharide chain length	4.307	4.777	3.4835	3.9975	4.509	3.7725	0.947671
sthB	STM4593	putative fimbrial usher protein	0.09	0.084	0.026	0.078	0.077	0.084	0.94771
ynfM	STM1486	putative MFS familty transport protein	0.101	0.087	0.096	0.091	0.089	0.093	0.947764
STM2697	STM2697	Fels-2 prophage:similar to orfG protein in phage 186	0.047	0.064	0.061	0.062	0.052	0.06	0.948096
STM3198	STM3198	putative inner membrane protein	0.097	0.144	0.106	0.099	0.113	0.091	0.949028
wecD	STM3924	lipopolysaccharide biosynthesis protein	1.9	2.353	1.886	1.974	2.16	1.375	0.949032
STM1617	STM1617	putative ribulose-phosphate 3-epimerase	0.057	0.073	0.063	0.075	0.05	0.057	0.949063
ssaT	STM1421	Secretion system apparatus: homology with YscT of the secretion system of Yersinia	0.04	0.045	0.025	0.036	0.038	0.04	0.949122
STM3547	STM3547	putative transcriptional regulator of sugar metabolism	0.036	0.038	0.033	0.029	0.027	0.051	0.949456
ruvA	STM1895	Holliday junction helicase subunit A	1.223	0.763	1.105	1.421	1	0.814	0.949971
fepA	STM0585	outer membrane porin, receptor for ferric enterobactin (enterochelin) and colicins B and D	0.167	0.137	0.161	0.156	0.139	0.165	0.949982
ytfJ	STM4405	putative transcriptional regulator	0.87	0.624	0.79	0.723	0.744	0.786	0.95006
ychP	STM1768	putative invasin	0.6	0.55	0.559	0.506	0.531	0.558	0.950345
ltaA	STM0934	L-allo-threonine aldolase	1.057	1.098	1.145	1.229	1	0.925	0.950522
bioF	STM0795	7-keto-8-aminopelargonic acid synthetase	0.06	0.072	0.071	0.07	0.072	0.061	0.950594
STM2911	STM2911	putative permease	0.054	0.078	0.055	0.043	0.064	0.052	0.951016
fliK	STM1974	flagellar hook-length control protein	16.618	17.031	21.878	17.288	16.661	14.752	0.951025
rpsU	STM3209	30S ribosomal subunit protein S21	6.538	11.802	6.255	9.263	7.159	3.626	0.951113
yhhF	STM3572	putative methyltransferase	0.834	0.591	0.471	0.931	0.579	0.33	0.951612
STM0285	STM0285	putative inner membrane protein	0.772	0.902	0.976	0.978	0.872	0.742	0.951802
dcm	STM1992	DNA cytosine methylase	0.38	0.239	0.303	0.359	0.275	0.243	0.95185
gidB	STM3873	associate with glucose-inhibited division	0.571	0.413	0.51	0.541	0.484	0.437	0.951929
yafC	STM0256	putative transcriptional regulator, LysR family	0.134	0.147	0.132	0.132	0.13	0.121	0.952057
mutH	STM3005	methyl-directed mismatch repair protein	0.774	0.856	0.739	0.739	0.748	0.724	0.95211
STM0886	STM0886	putative sulfatase	0.11	0.11	0.068	0.095	0.096	0.126	0.952202
recC	STM2996	exonuclease V, subunit	0.402	0.564	0.379	0.426	0.398	0.331	0.952389
STM2596	STM2596	Gifsy-1 prophage: similar to minor tail protein	0.04	0.054	0.045	0.045	0.035	0.05	0.952513
STM1127	STM1127	putative transcriptional regulator	0.978	0.852	0.594	0.822	0.745	0.873	0.952594
srfC	STM1595	ssrAB activated gene: predicted coiled-coil structure	0.585	0.506	0.775	0.651	0.479	0.555	0.952607
wecC	STM3921	UDP-N-acetyl-D-mannosaminuronic acid dehydrogenase	3.651	3.827	4.188	3.699	4.091	3.203	0.95272
STM3156	STM3156	putative cytoplasmic protein	3.079	2.741	2.972	2.589	3.072	2.855	0.952806
tag	STM3642	3-methyl-adenine DNA glycosylase I, constitutive	0.786	0.832	0.884	0.901	0.777	0.712	0.952983
nei	STM0728	endonuclease VIII removing oxidized pyrimidines may also remove oxidized purines in absence of MutY and Fpg	0.562	0.498	1.315	0.515	0.546	0.547	0.953365
STM3771	STM3771	putative phosphotransferase system enzyme IIB	0.233	0.206	7.303	0.26	0.199	0.212	0.953597
STM2606	STM2606	Gifsy-1 prophage: similar to head-tail preconnector gp4 of phage 21	0.054	0.063	0.075	0.053	0.062	0.066	0.953667
yfcH	STM2350	putative sugar nucleotide epimerase	0.259	0.239	0.183	0.235	0.239	0.211	0.953934
ydbL	STM1644	putative periplasmic protein	0.327	0.35	0.248	0.386	0.305	0.258	0.95416
STM3521	STM3521	putative ribonucleoprotein related-protein	0.331	0.42	0.423	0.403	0.434	0.368	0.954183
eutE	STM2463	putative aldehyde oxidoreductase in ethanolamine utilization	1.264	1.468	1.22	1.07	1.404	1.168	0.954225
sufA	STM1369	putative HesB-like domain	0.275	0.23	0.198	0.203	0.239	0.218	0.954382
eutA	STM2459	CPPZ-55 prophage; chaperonin in ethanolamine utilization	0.393	0.547	0.319	0.406	0.388	0.335	0.954425
yecD	STM1902	putative isochorismatase	0.362	0.33	0.333	0.377	0.319	0.267	0.954487
STM1037	STM1037	Gifsy-2 prophage; probable minor tail protein	0.081	0.092	0.085	0.076	0.071	0.099	0.95459
STM3025	STM3025	putative cytoplasmic protein	0.269	0.252	0.23	0.226	0.229	0.269	0.954622
STM3681	STM3681	putative transcriptional regulator	1.016	1.273	0.827	0.741	1.172	1.051	0.954749
purD	STM4175	phosphoribosylglycinamide synthetase (GAR synthetase)	9.116	7.507	7.795	5.648	9.625	7.584	0.954806
rnd	STM1817	RNase D, processes tRNA precursor	0.158	0.155	0.142	0.178	0.137	0.133	0.95499
STM3411	STM3411	putative cytoplasmic protein	0.968	1.122	1	0.843	0.917	1.127	0.955081
ymgE	STM1797	putative transglycosylase-associated protein	1.236	1.23	1.161	1.162	1.322	1.056	0.955276
malM	STM4232	periplasmic protein of mal regulon	0.489	0.275	0.37	0.499	0.274	0.323	0.955321
STM4442	STM4442	putative cytoplasmic protein	0.086	0.114	0.136	0.115	0.105	0.107	0.9554
yjiN	STM4516	putative inner membrane protein	0.133	0.139	0.107	0.133	0.133	0.116	0.955437
fic	STM3470	putative cell filamentation protein, stationary phase induced gene, affects cell division	0.518	0.566	0.476	0.507	0.492	0.486	0.955447
rfe	STM3918	undecaprenyl-phosphate N-acetylglucosaminyltransferase	1.254	2.199	1.596	2.431	1.284	1.136	0.955454
kdpA	STM0706	P-type ATPase, high-affinity potassium transport system, A chain	0.161	0.181	0.167	0.143	0.206	0.138	0.955677
STM2358	STM2358	putative cytoplasmic protein	0.169	0.185	0.182	0.144	0.17	0.215	0.955752
yhaO	STM3239	putative HAAAP family transport protein	0.083	0.081	0.1	0.07	0.082	0.087	0.95587
sixA	STM2387	phosphohistidine phosphatase	1.206	1.345	1.247	1.164	1.413	1.03	0.95597
ttk	STM3732	putative transcriptional regulator (TetR/ArcR family)	2.3885	1.791	2.1465	2.714	1.878	1.698	0.956497
mdfA	STM0866	multidrug translocase	0.237	0.17	0.173	0.199	0.207	0.11	0.956517
STM0839	STM0839	putative inner membrane protein	0.051	0.048	0.042	0.05	0.044	0.044	0.956571
cedA	STM1319	cell division modulator, affects inhibition after overreplication of chromosome in dnaAcos mutants	1.196	0.985	0.786	0.964	1	0.868	0.956671
citF	STM0621	bifunctional citrate lyase alpha chain/citrate-ACP transferase	0.064	0.065	0.055	0.066	0.058	0.06	0.956888
STM1860	STM1860	putative transposase	0.04	0.037	0.033	0.03	0.037	0.04	0.957031
narV	STM1580	nitrate reductase 2, gamma subunit	0.191	0.177	0.189	0.206	0.171	0.168	0.957038
xapA	STM2422	xanthosine phosphorylase (purine nucleoside phosphorylase)	0.038	0.053	0.038	0.032	0.043	0.035	0.957441
cysS	STM0537	cysteine tRNA synthetase	1.171	0.791	1.014	1.221	0.964	0.778	0.957678
holA	STM0646	DNA polymerase III, delta subunit	1.192	1.234	1.398	1.167	1.175	1.204	0.957774
orf408	STM1382	putative regulatory protein, deoR family	0.047	0.061	0.051	0.063	0.037	0.05	0.957783
STM1664	STM1664	putative transcriptional regulator	0.893	0.872	0.898	0.903	0.917	0.756	0.957947
STM3834	STM3834	putative transcriptional regulator, LysR family	6.072	30.581	1.033	5.006	1.501	26.194	0.957986
uvrA	STM4254	UvrA with UvrBC is a DNA excision repalr enzyme	4.8	3.512	3.965	4.868	3.656	3.081	0.958163
rplX	STM3429	50S ribosomal subunit protein L24	14.627	6.482	9.251	8.761	9.532	8.34	0.958177
zwf	STM1886	glucose-6-phosphate dehydrogenase	1.15	1.047	1.196	1.321	1.037	0.977	0.958284
pflE	STM0844	putative pyruvate formate lyase activating enzyme	0.096	0.096	0.103	0.093	0.092	0.091	0.958296
shdA	STM2513	similar to the C-terminal region of AIDA; IcsA; subspecies I specific; Peyer's patch colonization and shedding factor	0.227	0.255	0.254	0.256	0.229	0.246	0.958304
dsdC	STM3800	transcriptional activator (LysR family)	0.115	0.121	0.115	0.12	0.124	0.09	0.958482
ybbS	STM0514	putative transcriptional regulator, LysR family	0.125	0.097	0.134	0.141	0.107	0.114	0.958501
flhD	STM1925	regulator of flagellar biosynthesis, acts on class 2 operons	5.183	3.56	20.788	6.092	4.326	4.654	0.958612
STM4417	STM4417	putative transcriptional regulator	1.891	1.236	2.088	2.353	1.59	1.593	0.958782
ynfA	STM1504	putative inner membrane lipoprotein	0.098	0.09	0.105	0.097	0.107	0.08	0.959082
gcl	STM0517	glyoxylate carboligase	0.097	0.128	0.109	0.106	0.098	0.11	0.959139
eutD	STM2466	putative phosphotransacetylase in ethanolamine utilization	0.216	0.221	0.253	0.218	0.19	0.23	0.959225
ubiC	STM4233	chorismate pyruvate lyase	0.65	0.484	0.539	0.54	0.514	0.498	0.959268
yacE	STM0140	putative nucleotide kinase	1.082	0.947	0.906	0.681	0.978	1.126	0.959382
STM0412	STM0412	putative inner membrane protein	3.241	6.675	4.447	4.782	4.191	3.876	0.959481
STM1933	STM1933	putative ribose 5-phosphate isomerase	0.093	0.146	0.12	0.106	0.12	0.12	0.959492
STM2509	STM2509	putative IS3-like transposase	0.213	0.197	0.213	0.228	0.171	0.219	0.959575
sspH2	STM2241	Leucine-rich repeat protein, induced by the SPI-2 regulator ssrA/B	0.142	0.1425	0.138	0.142	0.1355	0.1315	0.959613
msbA	STM0984	ABC superfamily (atp&membrane) transport protein; multicopy repressor of htrB	0.893	0.733	0.89	0.822	0.891	0.851	0.959776
ileS	STM0046	isoleucine tRNA synthetase	1.585	1.024	1.487	1.965	1.278	1.158	0.959893
vsr	STM1991	DNA mismatch endonuclease, patch repair protein	0.26	0.249	0.287	0.28	0.212	0.262	0.960045
yjfP	STM4380	putative hydrolase of the alpha/beta superfamily	0.311	0.293	0.322	0.378	0.263	0.268	0.960359
sifA	STM1224	lysosomal glycoprotein (lgp)-containing structures; replication in macrophages	0.195	0.289	0.212	0.203	0.22	0.189	0.960412
STM0055	STM0055	putative oxalacetate decarboxylase, subunit alpha	0.646	0.602	0.676	0.52	0.686	0.67	0.960657
yacG	STM0138	putative cytoplasmic protein	0.836	1.06	1.1	0.624	1.184	1.43	0.960841
phsA	STM2065	Hydrogen sulfide production: membrane anchoring protein	0.809	0.774	0.829	0.877	0.725	0.739	0.960975
phnB	STM4288	putative cytoplasmic protein	1.224	0.703	0.573	0.807	0.739	0.517	0.96098
yjjQ	STM4547	putative transcriptional regulator (LuxR/UhpA family)	0.023	0.038	0.027	0.024	0.028	0.026	0.96106
yegV	STM2144	putative sugar kinase	1.822	2.325	1.683	1.754	1.616	1.895	0.961195
STM0363	STM0363	putative transcription regulator, AraC family	0.122	0.146	0.117	0.12	0.128	0.105	0.961244
STM3690	STM3690	putative inner membrane lipoprotein	0.171	0.174	2.193	0.164	0.172	0.166	0.961489
uhpB	STM3789	sensory histidine kinase in two-component regulatory sytem with UhpA	1.121	1.115	0.986	1.015	1.228	0.989	0.961639
STM0612	STM0612	putative hydrogenase protein	0.213	0.164	0.155	0.217	0.137	0.132	0.961777
bioB	STM0794	biotin synthetase	0.102	0.101	0.091	0.093	0.106	0.093	0.961839
STM0053	STM0053	putative transcription regulator, histidine kinase for citrate	0.594	0.458	0.499	0.457	0.533	0.454	0.961906
pabA	STM3469	p-aminobenzoate synthetase, component II	0.385	0.387	0.467	0.411	0.393	0.3195	0.962035
amtB	STM0463	putative Amt family, ammonium transport protein	0.095	0.109	0.031	0.083	0.092	0.1	0.962125
cysE	STM3699	serine acetyltransferase	0.885	0.57	0.776	0.811	0.73	0.703	0.962139
ychF	STM1784	putative GTP-binding protein	2.543	2.569	2.332	2.565	2.418	2.362	0.962191
ptsP	STM3003	General PTS system, enzyme I, transcriptional regulator with NPR and NTR proteins	1.739	1.342	1.541	1.798	1.314	1.38	0.962244
cdaR	STM0210	putative inner membrane protein	0.234	0.205	0.232	0.202	0.223	0.247	0.962269
STM3598	STM3598	putative L-asparaginase	1.116	0.771	0.955	0.924	1.024	0.821	0.962576
STM4436	STM4436	putative endonuclease	0.201	0.178	0.202	0.207	0.17	0.206	0.962867
SL1344-0153	GL031053_salt8_293f03_p2kA516_ORF_368	SL1344 specific gene	0.037	0.045	0.052	0.034	0.042	0.057	0.963064
rstB	STM1471	sensory histidine kinase in two-component regulatory system with RstA	0.113	0.095	0.101	0.1	0.099	0.093	0.963203
gloB	STM0261	hydroxyacylglutathione hydrolase	0.292	0.322	0.322	0.329	0.313	0.29	0.963511
cobT	STM2016	nicotinate-nucleotide dimethylbenzimidazole-P phophoribosyl transferase	0.65	0.717	0.604	0.634	0.667	0.581	0.963571
wcaI	STM2106	putative glycosyl transferase in colanic acid biosynthesis	0.289	0.296	0.307	0.289	0.309	0.26	0.963795
STM2636	STM2636	Gifsy-1 prophage: similar to integrase in phage	0.085	0.075	0.084	0.099	0.067	0.08	0.963801
basS	STM4291	sensory kinase in two-component regulatory system with BasR	2.769	1.778	2.353	2.283	2.494	2.049	0.963887
yjbD	STM4194	putative cytoplasmic protein	1.617	0.817	0.868	0.75	0.785	0.995	0.963973
fliY	STM1954	putative periplasmic binding transport protein	5.394	4.133	4.142	4.412	3.173	4.547	0.963977
mtgA	STM3326	peptidoglycan transglycosylase, biosynthetic	0.786	0.906	0.832	0.927	0.833	0.669	0.964407
yjfM	STM4375	putative inner membrane protein	0.099	0.116	0.11	0.118	0.088	0.115	0.964484
yafE	STM0259	putative methyltransferase in menaquinone/biotin biosynthesis	0.791	0.715	0.756	0.866	0.597	0.75	0.96456
STM1050	STM1050	Gifsy-2 prophage; tail fiber assembly like-protein	0.061	0.077	0.084	0.065	0.065	0.097	0.964662
yggT	STM3101	putative integral membran resistance protein	1.286	0.972	1.133	1.114	1.215	0.965	0.96479
ytfH	STM4402	putative transcriptional regulator	0.192	0.218	0.285	0.241	0.199	0.194	0.964793
yfcN	STM2386	putative Smr domain	0.348	0.299	0.359	0.277	0.335	0.408	0.9649
ynhG	STM1375	putative LysM domain	0.855	0.987	0.713	0.828	0.743	0.913	0.965007
yfgA	STM2524	paral putative membrane protein	4.922	4.812	5.013	5.259	4.241	4.805	0.965043
yieP	STM3888	putative regulatory protein, gntR family	0.449	0.508	0.496	0.421	0.521	0.5	0.965047
sgaU	STM4387	putative hexulose-6-phosphate isomerase	1.065	1.039	1	0.983	1.119	0.917	0.96524
iroC	STM2774	putative ATP binding cassette (ABC) transporter	0.148	0.179	0.149	0.142	0.16	0.131	0.965399
dctA	STM3614	DAACS family, C4-dicarboxylic acids transport protein	0.318	0.236	0.282	0.3	0.265	0.254	0.965646
hflX	STM4362	putative GTP-ase, together with HflCK possibly involved in phage lambda cII repressor stability	2.249	1.635	2.055	2.482	1.457	2.161	0.965666
SL1344-0207	GL031120_Salt7_514b05_p1k_ORF_62	SL1344 specific gene	0.338	0.283	0.211	0.319	0.223	0.287	0.965768
yfhA	STM2562	putative transcriptional regulator of two-component regulator protein (EBP familiiy)	0.78	0.749	0.602	0.814	0.711	0.654	0.965774
STM1665	STM1665	putative cytoplasmic protein	0.09	0.086	0.07	0.102	0.077	0.073	0.96599
STM2840	STM2840	putative flavoprotein	0.133	0.163	0.12	0.121	0.129	0.136	0.966317
fbp	STM4415	fructose-bisphosphatase	1.373	1.533	1.701	1.683	1.537	1.257	0.966397
yqgA	STM3115	putative inner membrane protein	0.087	0.098	0.04	0.083	0.093	0.077	0.966417
ugpQ	STM3553	glycerophosphodiester phosphodiesterase, cytosolic	0.504	0.481	0.476	0.462	0.458	0.475	0.966619
lpxD	STM0226	UDP-3-O-(3-hydroxymyristoyl)-glucosamine n-acyltransferase	2.399	1.329	1.761	2.272	1.611	1.348	0.96673
STM3333	STM3333	putative purine-cytosine permease	2.862	2.439	1.827	2.196	2.845	2.099	0.966861
cobC	STM0643	alpha ribazole-5'-P phosphatase in cobalamin synthesis	0.419	0.493	0.353	0.449	0.394	0.376	0.967007
argT	STM2355	ABC superfamily (bind_prot), lysine/arginine/ornithine transport protein	0.136	0.115	0.138	0.135	0.123	0.137	0.967047
ybiK	STM0847	putative asparaginase	0.691	0.864	0.507	0.741	0.669	0.602	0.967094
SL1344-0183	GL031090_Salt7_514b05_p1k_ORF_28	SL1344 specific gene	0.14	0.107	0.147	0.16	0.115	0.135	0.967362
cysA	STM2441	ABC superfamily (atp_bind), sulfate permease A protein; chromate resistance	1.7	1.528	1.842	1.907	1.345	1.734	0.967368
ycjI	STM1680	putative carboxypeptidase	0.675	0.446	0.557	0.502	0.568	0.549	0.967579
orf319	STM1389	putative inner membrane protein	2.205	1.252	1.638	1.884	1.517	1.393	0.967591
sseD	STM1401	Secretion system effector	0.192	0.096	0.107	0.154	0.089	0.081	0.967716
STM3752	STM3752	putative cytoplasmic protein	0.044	0.051	0.04	0.04	0.042	0.046	0.968062
mig-3	STM1868	Homology to phage-tail assembly proteins	0.078	0.077	0.089	0.092	0.078	0.06	0.968092
fliL	STM1975	flagellar biosynthesis	9.03	7.576	6.636	8.181	7.381	6.534	0.968115
pduP	STM2051	Propanediol utilization: CoA-dependent propionaldehyde dehydrogenase	20.49	24.719	9.885	28.189	19.683	14.086	0.968525
tdcC	STM3243	HAAAP family, L-threonine/ L-serine permease, anaerobically inducible	0.088	0.086	0.082	0.085	0.08	0.085	0.968599
STM0343	STM0343	putative Diguanylate cyclase/phosphodiesterase domain 1	0.146	0.142	0.123	0.138	0.144	0.131	0.968759
STM2616	STM2616	Gifsy-1 prophage: similar to antirepressor protein of phage P22	0.054	0.056	0.032	0.052	0.051	0.054	0.968862
STM2008	STM2008	putative periplasmic protein	0.023	0.033	0.027	0.031	0.017	0.034	0.969169
sthE	STM4591	putative major fimbrial subunit	0.071	0.085	0.059	0.064	0.076	0.067	0.96924
spoU	STM3743	putative tRNA/rRNA methyltransferase	0.611	0.434	0.576	0.582	0.562	0.532	0.969247
yjgN	STM4474	putative inner membrane protein	0.366	0.312	0.494	0.38	0.384	0.306	0.969314
purG	STM2565	phosphoribosylformylglycinamidine synthetase	5.92	5.912	5.868	5.656	6.529	5.097	0.969369
yjeB	STM4367	putative negative regulator	1.188	1.106	1.294	1.141	1.076	1.244	0.96937
dinG	STM0821	LexA regulated (SOS) repair enzyme	1.451	1.395	0.906	1.221	1.378	1.47	0.969438
atpF	STM3869	membrane-bound ATP synthase, F0 sector, subunit b	10.898	7.305	9.332	10.134	8.404	8.694	0.96944
deoD	STM4570	purine-nucleoside phosphorylase	2.009	1.544	2.246	1.997	1.944	1.903	0.969448
pspC	STM1688	phage shock protein; regulatory gene, activates expression of psp operon with PspB	0.201	0.25	0.27	0.196	0.227	0.32	0.969476
speC	STM3114	ornithine decarboxylase isozyme	0.477	0.493	0.42	0.593	0.51	0.327	0.969481
rplK	STM4149	50 S ribosomal subunit protein L11	23.074	16.155	26.625	19.348	26.821	21.575	0.969537
SL1344-0018	GL028984_salt8_171c08_p1k_ORF_25	SL1344 specific gene	0.263	0.336	0.269	0.273	0.249	0.261	0.969576
iroN	STM2777	TonB-dependent siderophore receptor protein	0.114	0.105	0.097	0.117	0.097	0.093	0.969671
STM3633	STM3633	putative bacterial regulatory proteins, lacI family	0.575	0.464	0.389	0.62	0.421	0.349	0.969725
ubiE	STM3970	S-adenosylmethionine : 2-DMK methyltransferase and 2-octaprenyl-6-methoxy-1,4-benzoquinone methylase	5.324	3.74	3.42	3.424	3.849	3.62	0.969747
sseJ	STM1631	Salmonella translocated effector: regulated by SPI-2	0.021	0.018	0.012	0.014	0.019	0.02	0.969835
nuoF	STM2324	NADH dehydrogenase I chain F	2.682	2.56	3.002	3.047	2.603	2.22	0.970006
yhcP	STM3364	putative inner membrane protein	0.142	0.159	0.138	0.114	0.147	0.156	0.970124
rpoH	STM3568	sigma H (sigma 32) factor of RNA polymerase; transcription of heat shock proteins induced by cytoplasmic stress	2.51	2.024	1.849	1.98	2.44	1.567	0.970132
dcoB	STM0768	Oxalacetate decarboxylase: beta chain	0.638	0.899	0.66	0.527	0.797	0.625	0.97015
rfaG	STM3722	glucosyltransferase I	0.694	0.584	0.87	0.732	0.635	0.657	0.97034
STM0574	STM0574	putative transport protein, PTS system	0.099	0.108	0.1	0.108	0.093	0.091	0.970471
ahpF	STM0609	alkyl hydroperoxide reductase, F52a subunit; detoxification of hydroperoxides	0.858	0.675	0.784	0.793	0.736	0.755	0.970622
STM0952	STM0952	putative transcriptional regulator, lysR family	0.306	0.286	0.48	0.343	0.281	0.272	0.970812
yqiB	STM3184	putative cytoplasmic protein	0.519	0.37	0.397	0.474	0.364	0.332	0.970991
STM2786	STM2786	tricarboxylic transport	0.127	0.153	0.129	0.125	0.138	0.114	0.971199
cysC	STM2933	adenosine 5'-phosphosulfate kinase	1.704	1.261	1.147	1.259	1.03	1.417	0.97132
speB	STM3078	agmatinase	3.018	1.92	3.108	2.282	3.27	3.376	0.971336
yhjT	STM3623	putative inner membrane protein	2.388	1.946	1.63	1.893	1.99	1.793	0.971371
SL1344-0160	GL031060_salt8_293f03_p2kA516_ORF_375	SL1344 specific gene	0.076	0.075	0.068	0.068	0.072	0.079	0.971467
STM4203	STM4203	putative phage baseplate protein	0.117	0.189	0.136	0.156	0.096	0.154	0.971479
STM0458	STM0458	putative cysteine synthase/cystathionine beta-synthase	0.117	0.141	0.117	0.111	0.131	0.101	0.971522
rsmC	STM4556	16S rRNA m2G 1207 methylse	1.786	1.792	1.614	1.548	1.96	1.722	0.971565
STM1236	STM1236	putative periplasmic protein	0.737	0.53	0.481	0.458	0.58	0.514	0.971575
ecnA	STM4335	putative entericidin A precursor	0.48	0.526	0.597	0.669	0.504	0.396	0.971698
STM1874	STM1874	putative inner membrane protein	0.29	0.251	0.231	0.318	0.225	0.203	0.972064
nanT	STM3338	MFS family, sialic acid transport protein	0.153	0.182	0.176	0.168	0.162	0.184	0.972079
yjaB	STM4181	putative acetyltransferase	1.017	1.124	0.778	0.808	0.959	1.247	0.972101
yobG	STM1840	putative inner membrane protein	1.503	1.061	1.345	1.441	1.343	1.155	0.972117
STM4013	STM4013	putative membrane-associated, metal-dependent hydrolase	0.425	0.378	0.402	0.493	0.351	0.345	0.972221
ynfD	STM1500	putative outer membrane protein	1.815	1.688	1.417	1.747	1.497	1.691	0.972405
STM1513	STM1513	putative cytoplasmic protein	5.209	6.249	2.059	3.614	4.424	8.132	0.972551
STM4307	STM4307	putative anaerobic dimethyl sulfoxide reductase, subunit C	0.116	0.177	0.205	0.201	0.141	0.18	0.972574
STM2134	STM2134	putative inner membrane protein	0.112	0.116	0.096	0.128	0.099	0.102	0.972591
ycgQ	STM1800	putative homologs of microcin C7 resistance protein MccF	0.185	0.214	0.233	0.227	0.191	0.208	0.972659
yrfA	STM3489	putative inner membrane protein	0.097	0.118	0.131	0.108	0.125	0.112	0.972677
STM2208	STM2208	putative inner membrane protein	0.062	0.076	0.048	0.062	0.06	0.059	0.972911
nanA	STM3339	N-acetylneuraminate lyase (aldolase)	0.37	0.348	0.447	0.416	0.342	0.328	0.973037
tatC	STM3975	part of sec-independent protein export, integral membrane protein	1.981	1.838	1.482	2.51	1.724	1.322	0.97305
cspE	STM0629	RNA chaperone, negative regulator of cspA transcription	34.139	37.144	27.617	40.83	38.692	23.204	0.973054
ycfU	STM1217	ABC transporter, integral membrane protein	1.324	1.042	0.745	1.132	1.193	0.772	0.973121
STM0054	STM0054	putative oxalacetate decarboxylase, subunit beta	0.552	0.586	0.41	0.445	0.764	0.456	0.973196
ygjO	STM3220	paral putative methyltransferase	0.193	0.175	0.172	0.201	0.164	0.15	0.973507
ispD	STM2930	4-phosphocytidyl-2C-methyl-D-erythritol synthase	1.736	1.533	1.37	1.891	1.831	0.96	0.973513
rmbA	STM3756	putative cytoplasmic protein	0.052	0.044	0.101	0.048	0.051	0.053	0.973552
SL1344-0181	GL031085_Salt7_514b05_p1k_ORF_23	SL1344 specific gene	0.294	0.249	0.339	0.328	0.26	0.275	0.973597
SL1344-0108	GL029106_salt11_470a12_q1k_ORF_18	SL1344 specific gene	0.177	0.218	0.195	0.191	0.206	0.174	0.973753
recG	STM3744	DNA helicase, resolution of Holliday junctions, branch migration	0.443	0.403	0.408	0.46	0.417	0.327	0.973839
yjfL	STM4374	putative inner membrane protein	0.081	0.072	0.055	0.083	0.067	0.062	0.973903
yohM	STM3024	putative inner membrane protein	0.16	0.145	0.139	0.122	0.154	0.15	0.974143
mutY	STM3110	adenine DNA glycosylase	1.01	0.815	0.964	1.039	0.927	0.86	0.974214
htgA	STM0010	positive regulator for sigma H (sigma 32) promoters, permitting growth at high temperature	0.77	0.734	0.83	0.708	0.758	0.787	0.974395
SL1344-0072	GL029048_salt8_171c08_p1k_ORF_92	SL1344 specific gene	0.049	0.046	0.066	0.056	0.036	0.054	0.974463
stcD	STM2149	putative outer membrane lipoprotein	0.045	0.061	0.041	0.037	0.043	0.053	0.974472
SL1344-0111	GL029119_salt11_470a12_q1k_ORF_32	SL1344 specific gene	0.239	0.142	0.117	0.157	0.134	0.126	0.974623
STM2655	STM2655	putative cytoplasmic protein	0.214	0.27	0.237	0.224	0.256	0.215	0.974751
dsdX	STM3801	putative Gnt family transport protein	0.283	0.188	0.2	0.204	0.23	0.158	0.974934
STM3261	STM3261	galactitol-1-phosphate dehydrogenase	0.171	0.203	0.158	0.151	0.186	0.165	0.974979
STM0162	STM0162	putative inner membrane protein	0.236	0.241	0.228	0.265	0.2	0.23	0.97519
citA	STM0689	citrate-proton symporter	0.211	0.173	0.176	0.151	0.182	0.184	0.975235
aroG	STM0760	3-deoxy-D-arabinoheptulosonate-7-phosphate synthase (DAHP synthetase, phenylalanine repressible)	0.987	0.778	0.925	1.502	0.85	0.575	0.975238
otsA	STM1928	trehalose-6-phosphate synthase	1.784	1.105	1.171	1.076	1.311	1.056	0.975295
STM0809	STM0809	putative inner membrane protein	0.055	0.054	0.035	0.042	0.059	0.059	0.975568
prfA	STM1776	peptide chain release factor RF-1	2.529	2.271	2.351	2.003	2.559	2.354	0.975588
prpB	STM0368	putative carboxyphosphonoenolpyruvate mutase	0.141	0.177	0.074	0.135	0.091	0.212	0.975778
SL1344-0198	GL031107_Salt7_514b05_p1k_ORF_48	SL1344 specific gene	0.265	0.252	0.228	0.284	0.22	0.238	0.975825
trmU	STM1234	tRNA (5-methylaminomethyl-2-thiouridylate)-methyltransferase	0.621	0.488	0.151	0.582	0.491	0.378	0.975916
kdpD	STM0703	sensory kinase in two-component regulatory system wtih KdpE, regulates kdp operon (high-affinity potassium transport system)	0.863	0.923	1.383	0.94	0.896	0.868	0.976001
PSLT002	PSLT002	putative phospholipase D	0.268	0.27	0.277	0.264	0.254	0.273	0.97612
STM3118	STM3118	putative acetyl-CoA hydrolase	0.114	0.11	0.085	0.101	0.104	0.118	0.976531
ydhA	STM1447	putative outer membrane lipoprotein	1.748	1.936	2.04	2.017	2.034	1.648	0.976711
hpaG	STM1101	4-hydroxyphenylacetate catabolism	0.101	0.105	0.081	0.1	0.099	0.097	0.976819
cvpA	STM2363	membrane protein required for colicin V production	18.536	18.148	14.838	18.895	17.22	17.132	0.977013
[truncated: 2,717 more rows]

## Sheet: Sheet2
all genes
Systematic	Synonyms					Product
PSLT001	PSLT001					putative cytoplasmic protein					PSLT001
PSLT002	PSLT002					putative phospholipase D					PSLT002
PSLT003	repC										PSLT003
PSLT004	repA3										PSLT004
PSLT005	tap										PSLT005
PSLT006	repA										PSLT006
PSLT007	PSLT007					putative outer membrane protein					PSLT007
PSLT008	srgC										PSLT008
PSLT009	rcK										PSLT009
PSLT010	srgB										PSLT010
PSLT011	srgA										PSLT011
PSLT012	orf7										PSLT012
PSLT013	pefI										PSLT013
PSLT014	orf6										PSLT014
PSLT015	orf5										PSLT015
PSLT016	pefD										PSLT016
PSLT017	pefC										PSLT017
PSLT018	pefA										PSLT018
PSLT019	pefB										PSLT019
PSLT020	PSLT020					hypothetical protein					PSLT020
PSLT021	PSLT021										PSLT021
PSLT022	repA2										PSLT022
PSLT023	repA2										PSLT023
PSLT024	PSLT024					hypothetical protein					PSLT024
PSLT025	PSLT025					putative cytoplasmic protein					PSLT025
PSLT026	PSLT026					putative periplasmic protein					PSLT026
PSLT027	ccdA										PSLT027
PSLT028	ccdB										PSLT028
PSLT029	PSLT029					putative cytoplasmic protein					PSLT029
PSLT030	PSLT030					putative cytoplasmic protein					PSLT030
PSLT031	rsdB										PSLT031
PSLT032	PSLT032					putative diguanylate cyclase/phosphodiesterase					PSLT032
PSLT033	PSLT033					putative inner membrane protein					PSLT033
PSLT034	PSLT034					putative adhesin					PSLT034
pSLT035	PSLT035										pSLT035
PSLT036	PSLT036					putative transposase, IS200-like					PSLT036
PSLT037	spvD										PSLT037
PSLT038	spvC										PSLT038
PSLT039	spvB										PSLT039
PSLT040	spvA										PSLT040
PSLT041	spvR										PSLT041
PSLT042	PSLT042					putative integrase protein					PSLT042
PSLT043	PSLT043					putative phosphoribulokinase / uridine kinase family					PSLT043
PSLT044	rlgA										PSLT044
PSLT045	PSLT045										PSLT045
PSLT046	PSLT046					putative carbonic anhydrase					PSLT046
PSLT047	PSLT047					putative cytoplasmic protein					PSLT047
PSLT048	tlpA										PSLT048
PSLT049	PSLT049					putative DNA polymerase III epsilon subunit (3'-5' exonuclease)					PSLT049
PSLT050	PSLT050					putative cytoplasmic protein					PSLT050
PSLT051	samB										PSLT051
PSLT052	parA										PSLT052
PSLT053	parB										PSLT053
PSLT054	samB										PSLT054
PSLT055	samA										PSLT055
PSLT056	PSLT056					putative cytoplasmic protein					PSLT056
PSLT057	PSLT057					putative cytoplasmic protein					PSLT057
PSLT058	PSLT058										PSLT058
PSLT059	PSLT059					putative adenine-specific DNA methylase					PSLT059
PSLT060	PSLT060					putative cytoplasmic protein					PSLT060
PSLT061	PSLT061					putative inner membrane protein					PSLT061
PSLT062	PSLT062					putative cytoplasmic protein					PSLT062
PSLT063	PSLT063					putative cytoplasmic protein					PSLT063
PSLT064	PSLT064					putative inner membrane protein					PSLT064
PSLT065	PSLT065										PSLT065
PSLT066	ssbB										PSLT066
PSLT067	PSLT067					putative cytoplasmic protein					PSLT067
PSLT068	PSLT068					putative ParB-like nuclease domain					PSLT068
PSLT069	psiB										PSLT069
PSLT070	psiA										PSLT070
PSLT071	PSLT071										PSLT071
PSLT072	finP										PSLT072
PSLT073	traM										PSLT073
PSLT074	finP										PSLT074
PSLT075	traJ										PSLT075
PSLT076	traY										PSLT076
PSLT077	traA										PSLT077
PSLT078	traL										PSLT078
PSLT079	traE										PSLT079
PSLT080	traK										PSLT080
PSLT081	traB										PSLT081
PSLT082	traP										PSLT082
PSLT083	trbD										PSLT083
PSLT084	traV										PSLT084
PSLT085	traR										PSLT085
PSLT087	PSLT087					conjugative transfer:					PSLT087
PSLT088	traC										PSLT088
PSLT089	trbI										PSLT089
PSLT091	traW										PSLT091
PSLT092	traU										PSLT092
PSLT093	PSLT093					conjugative transfer:					PSLT093
PSLT094	trbC										PSLT094
PSLT095	traN										PSLT095
PSLT096	trbE										PSLT096
PSLT097	traF										PSLT097
PSLT098	traQ										PSLT098
PSLT099	trbB										PSLT099
PSLT100	traH										PSLT100
PSLT101	traG										PSLT101
PSLT102	traS										PSLT102
PSLT103	traT										PSLT103
PSLT104	traD										PSLT104
PSLT105	trbH										PSLT105
PSLT106	PSLT106					homologue of mvpA, Shigella flexneri					PSLT106
PSLT107	PSLT107					putative cytoplasmic protein					PSLT107
PSLT108	traI										PSLT108
PSLT109	PSLT109										PSLT109
PSLT110	traX										PSLT110
